# Supplementary material for: Dinitro­sylbis[tris­(4-chloro­phen­yl)phosphane]iron
Source: Acta Crystallogr Sect E Struct Rep Online. 2011 Jan 22;67(Pt 2):m247. doi: 10.1107/S1600536811001693 (PMC3051485; doi:10.1107/S1600536811001693)
Supplement: Supplementary file 2 [file e-67-0m247-Isup2.hkl]

# 
# h,k,l, Fc-squared, Fo-squared, sigma(Fo-squared) and status flag 
# 
data_I
_shelx_title ' 08047 in P2(1)/n' 
_shelx_refln_list_code          4 
_shelx_F_calc_maximum      343.45 
_exptl_crystal_F_000      1712.00 
_reflns_d_resolution_high  0.8107 
 
loop_ 
 _symmetry_equiv_pos_as_xyz 
 'x, y, z' 
 '-x+1/2, y+1/2, -z+1/2' 
 '-x, -y, -z' 
 'x-1/2, -y-1/2, z-1/2' 
 
_cell_length_a    10.3400 
_cell_length_b    35.0250 
_cell_length_c    10.5890 
_cell_angle_alpha  90.000 
_cell_angle_beta  108.399 
_cell_angle_gamma  90.000 
 
_shelx_F_squared_multiplier     1.000 
 
loop_ 
 _refln_index_h 
 _refln_index_k 
 _refln_index_l 
 _refln_F_squared_calc 
 _refln_F_squared_meas 
 _refln_F_squared_sigma 
 _refln_observed_status 
   2   0   0     8976.40     9323.62    177.05 o 
   4   0   0    19026.00    21041.39    587.27 o 
   6   0   0     8190.61     7835.79    275.28 o 
   8   0   0     5938.18     5479.60    121.25 o 
  10   0   0     3466.19     3248.42    125.86 o 
  12   0   0       12.76       65.34     23.68 o 
   2   1   0    25105.91    27117.29    355.95 o 
   3   1   0     5949.54     6424.83     79.02 o 
   4   1   0     1417.73     1452.66     31.38 o 
   5   1   0     2577.35     2490.66     32.18 o 
   6   1   0     1015.60      970.19     21.60 o 
   7   1   0      372.92      356.46     13.71 o 
   8   1   0     1139.89     1080.93     26.28 o 
   9   1   0      733.13      757.95     25.09 o 
  10   1   0       18.33       40.26     12.96 o 
  11   1   0      311.56      313.80     24.75 o 
  12   1   0     1976.02     2222.91     74.66 o 
   2   2   0     2912.81     3134.49     44.38 o 
   3   2   0    42145.20    43950.28    514.10 o 
   4   2   0       13.31       22.06      2.78 o 
   5   2   0    13476.94    13978.84    244.06 o 
   6   2   0     4154.92     4657.18     71.09 o 
   7   2   0     4987.17     4921.33     76.32 o 
   8   2   0      131.22       97.08     14.27 o 
   9   2   0       14.49       18.79      6.28 o 
  10   2   0      486.25      480.92     22.03 o 
  11   2   0      777.45      741.66     37.47 o 
  12   2   0      814.99      764.05     56.85 o 
   2   3   0     2467.71     2587.37     33.43 o 
   3   3   0    68088.38    73178.86    853.42 o 
   4   3   0        5.76       12.53      2.68 o 
   5   3   0     9407.59     9007.76    101.53 o 
   6   3   0    11051.23    11033.24    137.11 o 
   7   3   0      530.30      394.79     13.91 o 
   8   3   0      898.31      875.37     44.91 o 
   9   3   0       27.47       54.15      7.86 o 
  10   3   0      607.31      633.62     25.53 o 
  11   3   0      272.36      275.01     60.59 o 
  12   3   0       48.14       70.15     22.92 o 
   1   4   0       49.38       51.43      3.98 o 
   2   4   0      926.02      869.52     13.48 o 
   3   4   0    22437.17    23383.48    275.93 o 
   4   4   0     1431.01     1627.32     24.14 o 
   5   4   0     3601.83     4229.38     60.23 o 
   6   4   0     3188.78     3151.63     45.35 o 
   7   4   0     2942.78     2766.37     48.02 o 
   8   4   0     1373.35     1337.68     49.94 o 
   9   4   0       40.52       69.73      8.70 o 
  10   4   0     1768.41     1765.22     46.15 o 
  11   4   0     2559.60     2549.33     78.10 o 
  12   4   0      231.64      222.86     31.66 o 
   1   5   0      410.03      416.12      9.61 o 
   2   5   0     8753.24     9132.82    109.70 o 
   3   5   0      296.40      291.10     12.05 o 
   4   5   0     4998.90     5267.07     61.25 o 
   5   5   0     4655.88     4692.79     55.96 o 
   6   5   0     1957.53     2024.41     32.12 o 
   7   5   0     2273.60     2021.72     39.11 o 
   8   5   0       21.77       16.10      8.01 o 
   9   5   0      712.88      743.02     22.11 o 
  10   5   0       76.43       78.48     14.14 o 
  11   5   0     1179.77     1178.29     48.24 o 
  12   5   0     2659.81     2717.23    118.77 o 
   0   6   0      393.59      450.70     13.87 o 
   1   6   0    13467.51    14940.04    196.95 o 
   2   6   0     9096.90     9489.08    103.86 o 
   3   6   0    14519.12    15507.05    168.36 o 
   4   6   0     9503.04    10847.78    120.12 o 
   5   6   0     6311.85     6555.67     75.83 o 
   6   6   0     1105.67      902.96     18.45 o 
   7   6   0     9358.30     9103.51    131.58 o 
   8   6   0     5179.74     4733.62     76.20 o 
   9   6   0      502.68      479.29     20.60 o 
  10   6   0        3.67       18.55     10.70 o 
  11   6   0      443.97      466.07     30.14 o 
   1   7   0    22718.03    24023.65    280.14 o 
   2   7   0      282.80      329.28      6.81 o 
   3   7   0     1744.83     1738.31     22.79 o 
   4   7   0      148.60      186.76      5.89 o 
   5   7   0    15523.36    15440.40    170.02 o 
   6   7   0     3034.97     3004.95     43.99 o 
   7   7   0      935.01      871.59     26.82 o 
   8   7   0      428.60      417.16     15.67 o 
   9   7   0      119.20      111.83     10.61 o 
  10   7   0      125.85      109.86     13.53 o 
  11   7   0     1754.35     1756.35     61.86 o 
   0   8   0    59571.96    62064.67   1125.48 o 
   1   8   0     6850.39     7183.63     86.99 o 
   2   8   0        1.41        9.88      3.26 o 
   3   8   0      162.97      178.33      5.66 o 
   4   8   0     5905.90     5448.18     63.38 o 
   5   8   0        0.00       -1.40      3.44 o 
   6   8   0      146.34      123.42     12.47 o 
   7   8   0     2271.25     2181.49     40.51 o 
   8   8   0       75.01       79.03      8.61 o 
   9   8   0     3619.51     3615.21     63.28 o 
  10   8   0     2685.46     2796.45     63.78 o 
  11   8   0     2366.86     2374.07     75.02 o 
   1   9   0        6.37       28.04      3.09 o 
   2   9   0      124.30      137.72      4.70 o 
   3   9   0      306.35      339.34     12.21 o 
   4   9   0     6598.24     6901.52     79.08 o 
   5   9   0     2239.51     2370.73     35.67 o 
   6   9   0    11119.99    11192.79    140.09 o 
   7   9   0      159.49      138.02      9.57 o 
   8   9   0      481.31      440.05     15.95 o 
   9   9   0     1762.69     1735.74     44.31 o 
  10   9   0        9.92       12.82      8.83 o 
  11   9   0      362.88      394.17     28.23 o 
   0  10   0   117956.24   121725.95   2493.14 o 
   1  10   0    12488.20    13437.59    159.86 o 
   2  10   0      798.80      778.58     12.44 o 
   3  10   0       94.62      103.10      4.60 o 
   4  10   0       13.01       29.73      3.51 o 
   5  10   0     1256.28     1164.70     21.28 o 
   6  10   0     6141.26     6053.45     80.49 o 
   7  10   0    10877.22    10869.14    155.14 o 
   8  10   0      118.55      133.59      9.90 o 
   9  10   0     1077.84      946.94     30.71 o 
  10  10   0     2480.61     2438.10     58.40 o 
  11  10   0      496.44      564.83     32.56 o 
   1  11   0    16345.70    17037.91    185.22 o 
   2  11   0      480.47      460.16     11.35 o 
   3  11   0     3913.97     4042.57     48.54 o 
   4  11   0      886.74      962.45     15.93 o 
   5  11   0      854.03      767.19     16.38 o 
   6  11   0     1324.38     1211.23     23.32 o 
   7  11   0     5020.20     4950.26     77.92 o 
   8  11   0     1512.96     1538.18     33.38 o 
   9  11   0     5837.91     5787.44    109.03 o 
  10  11   0     1029.63     1105.61     35.48 o 
  11  11   0      122.95      150.81     32.92 o 
   0  12   0    13041.06    13860.67    215.14 o 
   1  12   0    10054.97    10305.50    114.19 o 
   2  12   0     7820.09     8092.69     91.23 o 
   3  12   0    12282.93    12097.35    134.21 o 
   4  12   0      661.11      664.53     12.68 o 
   5  12   0       95.85      109.86      6.89 o 
   6  12   0      119.45      121.01      8.34 o 
   7  12   0     8943.39     9004.31    116.99 o 
   8  12   0     3160.55     2968.31     53.38 o 
   9  12   0     1792.72     1750.50     45.15 o 
  10  12   0       33.01       39.82     11.12 o 
  11  12   0      154.16      138.53     30.39 o 
   1  13   0      231.39      261.93      7.00 o 
   2  13   0     1308.69     1431.69     20.56 o 
   3  13   0     2464.14     2437.78     29.74 o 
   4  13   0     4392.90     4378.90     53.46 o 
   5  13   0     1098.71      985.67     19.73 o 
   6  13   0     9874.15     9554.23    199.19 o 
   7  13   0      698.77      664.59     17.34 o 
   8  13   0      727.06      744.34     21.71 o 
   9  13   0       54.91       63.38     10.81 o 
  10  13   0       84.05      113.25     17.82 o 
  11  13   0        7.48       20.76     11.10 o 
   0  14   0    29349.29    30441.94    399.46 o 
   1  14   0     4143.36     4298.04     51.34 o 
   2  14   0      468.00      413.70      9.21 o 
   3  14   0      175.86      130.13      5.24 o 
   4  14   0    10162.16    10915.29    123.19 o 
   5  14   0      323.91      309.93     12.42 o 
   6  14   0     3945.48     3575.06    104.74 o 
   7  14   0     5843.81     5858.09    103.23 o 
   8  14   0        1.43       -3.33      5.23 o 
   9  14   0      371.66      377.00     24.55 o 
  10  14   0     5055.10     5138.64    125.21 o 
  11  14   0     1483.28     1380.66    180.95 o 
   1  15   0     4637.80     4602.84     54.96 o 
   2  15   0     1139.75      971.77     16.08 o 
   3  15   0       80.15       71.36      4.34 o 
   4  15   0      167.59      145.95      6.39 o 
   5  15   0      292.92      254.57      9.75 o 
   6  15   0      238.61      245.16     10.38 o 
   7  15   0      281.69      264.40     13.52 o 
   8  15   0       79.79      108.63     12.09 o 
   9  15   0     2766.39     2718.02     76.13 o 
  10  15   0     2581.79     2510.09     74.67 o 
  11  15   0       20.58       31.63     22.48 o 
   0  16   0     1226.85     1235.76     26.90 o 
   1  16   0     1880.64     1757.43     24.77 o 
   2  16   0     3202.26     3178.11     40.59 o 
   3  16   0      171.86      258.55      8.65 o 
   4  16   0       14.98       30.22      4.01 o 
   5  16   0     3449.22     3623.03     52.42 o 
   6  16   0       25.54       34.53      6.94 o 
   7  16   0     3570.57     3516.17     60.09 o 
   8  16   0     1509.36     1498.75     39.13 o 
   9  16   0       25.16       25.91     12.01 o 
  10  16   0     1884.04     1780.96     59.94 o 
  11  16   0       12.45        1.83     11.59 o 
   1  17   0     4358.73     3968.17     48.98 o 
   2  17   0     5490.56     5077.92     61.18 o 
   3  17   0     2315.56     2251.64     31.27 o 
   4  17   0      812.77      668.54     13.99 o 
   5  17   0    20948.79    20989.73    254.94 o 
   6  17   0      615.39      608.52     18.72 o 
   7  17   0       92.08      110.42     10.22 o 
   8  17   0     1056.28     1054.22     31.61 o 
   9  17   0      934.56      902.99     38.98 o 
  10  17   0      430.14      373.28     27.35 o 
  11  17   0      655.84      644.77     46.72 o 
   0  18   0    14193.74    15138.04    269.47 o 
   1  18   0     1871.90     2050.19     55.02 o 
   2  18   0      842.54      775.68     14.60 o 
   3  18   0     4044.18     4036.89     50.96 o 
   4  18   0     5060.51     5197.45     70.24 o 
   5  18   0      403.85      414.79     15.09 o 
   6  18   0      736.30      708.08     20.56 o 
   7  18   0     2404.41     2380.43     45.68 o 
   8  18   0       14.87       43.59     13.27 o 
   9  18   0     1856.91     1913.84     63.38 o 
  10  18   0      736.68      777.99     51.92 o 
  11  18   0      581.86      632.36     46.72 o 
   1  19   0    17355.10    18111.54    199.82 o 
   2  19   0     9777.01     9804.13    122.99 o 
   3  19   0     1406.99     1403.15     28.53 o 
   4  19   0        7.42       30.07      5.17 o 
   5  19   0      482.54      442.63     16.52 o 
   6  19   0       67.26       53.25      7.85 o 
   7  19   0     1375.93     1348.64     31.64 o 
   8  19   0     2789.63     2850.46     78.03 o 
   9  19   0        6.26        5.74     10.59 o 
  10  19   0      680.43      672.63     35.28 o 
   0  20   0      770.20      719.30     80.54 o 
   1  20   0     1514.38     1350.47     34.59 o 
   2  20   0     1125.94     1115.10     33.79 o 
   3  20   0    13477.40    13773.11    169.57 o 
   4  20   0      138.27      138.44      7.91 o 
   5  20   0     5720.61     5709.36     88.20 o 
   6  20   0     1040.07     1040.27     26.35 o 
   7  20   0     4224.80     4161.28    123.70 o 
   8  20   0      128.15      126.79     17.86 o 
   9  20   0        1.97       -3.81     11.08 o 
  10  20   0      732.64      809.88     79.77 o 
   1  21   0     2459.55     2408.30     37.36 o 
   2  21   0     1735.08     1719.58     29.55 o 
   3  21   0     1642.57     1619.15     28.68 o 
   4  21   0     3591.20     3496.80     51.67 o 
   5  21   0     5340.89     5195.30     81.97 o 
   6  21   0      512.20      476.94     17.68 o 
   7  21   0      114.55      124.10     11.56 o 
   8  21   0     2653.71     2667.86    154.92 o 
   9  21   0      542.26      492.11     30.20 o 
  10  21   0      769.23      792.09     39.36 o 
   0  22   0    17842.87    18215.33    377.40 o 
   1  22   0     1951.52     2129.11     41.01 o 
   2  22   0    14221.34    14291.29    197.21 o 
   3  22   0     6348.75     5894.06    180.81 o 
   4  22   0     2130.24     1876.94     32.62 o 
   5  22   0     2617.74     2691.73     51.60 o 
   6  22   0     3344.38     3248.15     58.01 o 
   7  22   0     2661.27     2671.65     51.46 o 
   8  22   0      578.43      615.08     32.92 o 
   9  22   0       67.10       72.54     15.61 o 
  10  22   0       32.76       32.95     14.04 o 
   1  23   0     2031.99     1939.82     37.24 o 
   2  23   0     1890.08     1798.54     46.78 o 
   3  23   0     1732.91     1672.99     30.07 o 
   4  23   0      102.99      121.49      8.29 o 
   5  23   0      848.55      868.67     23.82 o 
   6  23   0     4538.21     4617.50     76.64 o 
   7  23   0      116.19      124.06     12.05 o 
   8  23   0      667.79      663.13     33.43 o 
   9  23   0       32.86       21.78     11.95 o 
  10  23   0     2192.53     2210.43     71.72 o 
   0  24   0    23310.07    24006.85    515.30 o 
   1  24   0      816.71      790.30     21.30 o 
   2  24   0      336.61      330.22     11.69 o 
   3  24   0     2284.82     2204.02     43.78 o 
   4  24   0      389.98      424.35     13.72 o 
   5  24   0     1808.57     1781.92     46.44 o 
   6  24   0     1009.47      985.71     27.45 o 
   7  24   0      224.35      206.37     17.52 o 
   8  24   0       29.37       41.10     16.59 o 
   9  24   0       32.61       17.72     15.19 o 
  10  24   0     1178.84     1211.19     52.87 o 
   1  25   0     1580.46     1371.00     66.41 o 
   2  25   0     1196.33     1180.65     27.86 o 
   3  25   0      440.85      429.12     13.98 o 
   4  25   0      514.12      514.21     17.63 o 
   5  25   0     3851.22     3861.67     66.45 o 
   6  25   0      768.52      755.01     23.51 o 
   7  25   0        2.86       -2.89      7.18 o 
   8  25   0     2305.70     2400.61     59.04 o 
   9  25   0     1257.36     1385.00     95.41 o 
   0  26   0      513.48      562.15     26.62 o 
   1  26   0       61.54       85.16      9.80 o 
   2  26   0       73.00       73.76      8.65 o 
   3  26   0        9.87       18.75      6.47 o 
   4  26   0      325.80      316.30     24.68 o 
   5  26   0      771.17      811.93     27.04 o 
   6  26   0      623.26      616.92     22.39 o 
   7  26   0      517.60      557.06     35.12 o 
   8  26   0      290.73      308.28     33.65 o 
   9  26   0      591.19      573.72     36.34 o 
   1  27   0        4.93       22.11      6.78 o 
   2  27   0        8.24       18.21      6.09 o 
   3  27   0     1888.43     1748.07     78.75 o 
   4  27   0     1110.71     1081.01     32.46 o 
   5  27   0      644.35      604.75     33.58 o 
   6  27   0      684.27      631.55     22.02 o 
   7  27   0     1112.03     1098.75     42.94 o 
   8  27   0      495.39      542.76     30.33 o 
   9  27   0      157.34      145.46     22.16 o 
   0  28   0      427.59      422.71     23.49 o 
   1  28   0     2316.37     2215.01     44.56 o 
   2  28   0      274.26      255.17     13.40 o 
   3  28   0      254.84      261.54     13.56 o 
   4  28   0      122.95      124.63     13.90 o 
   5  28   0      835.58      782.30     28.24 o 
   6  28   0        6.02       11.03      8.34 o 
   7  28   0      875.96      862.97     39.71 o 
   8  28   0     1972.25     1910.19     65.02 o 
   9  28   0     1157.36     1210.25     50.66 o 
   1  29   0     1071.60     1086.48     27.84 o 
   2  29   0     5679.60     5656.29     89.82 o 
   3  29   0      500.18      453.31     17.62 o 
   4  29   0        1.57       -4.62      9.66 o 
   5  29   0     1649.68     1573.68     42.91 o 
   6  29   0       22.12       32.15      9.80 o 
   7  29   0        3.31       10.82     12.26 o 
   8  29   0      442.64      527.60     32.91 o 
   0  30   0      971.41      997.67     37.74 o 
   1  30   0     4674.40     4647.14     77.03 o 
   2  30   0       30.27       79.76     16.52 o 
   3  30   0      254.46      240.24     13.99 o 
   4  30   0      603.13      601.28     25.03 o 
   5  30   0     1499.80     1513.21     47.32 o 
   6  30   0        0.82        3.17      8.50 o 
   7  30   0      890.17      858.46     40.42 o 
   8  30   0       35.77       63.18     17.62 o 
   1  31   0     1485.84     1546.40     35.68 o 
   2  31   0      109.23      136.96     10.79 o 
   3  31   0      129.45      142.53     12.29 o 
   4  31   0     2093.65     2095.50     51.99 o 
   5  31   0     5150.56     5215.19    101.55 o 
   6  31   0      888.29      894.09     63.18 o 
   7  31   0       12.38       24.63     14.46 o 
   8  31   0      978.46     1043.33     46.76 o 
   0  32   0     3705.71     3367.73     86.54 o 
   1  32   0     1568.86     1543.84     36.13 o 
   2  32   0      615.64      591.67     21.42 o 
   3  32   0      984.69      971.92     27.78 o 
   4  32   0     4689.75     4562.73     91.20 o 
   5  32   0      586.84      574.67     25.62 o 
   6  32   0       16.80       32.01     10.59 o 
   7  32   0      120.17      123.46     20.85 o 
   8  32   0      336.34      398.81     33.43 o 
   1  33   0      712.08      812.50     25.36 o 
   2  33   0       98.35      119.92     12.62 o 
   3  33   0     4598.18     4666.90     79.76 o 
   4  33   0       33.30       61.72     11.66 o 
   5  33   0       50.34       78.88     13.44 o 
   6  33   0      398.15      397.39     29.43 o 
   7  33   0      402.29      353.92     33.81 o 
   0  34   0     1515.36     1569.56     53.23 o 
   1  34   0     1102.08     1117.50     30.72 o 
   2  34   0     1740.42     1674.22     39.40 o 
   3  34   0     1399.37     1395.78     35.36 o 
   4  34   0      521.92      452.96     23.18 o 
   5  34   0      161.95      158.75     26.38 o 
   6  34   0      702.26      693.16     38.37 o 
   7  34   0     1160.22     1229.95     76.04 o 
   1  35   0       19.85       41.31      9.11 o 
   2  35   0      424.50      518.20     24.53 o 
   3  35   0       87.67       74.31     10.90 o 
   4  35   0     1579.20     1503.02     44.54 o 
   5  35   0       43.78       39.42     11.14 o 
   6  35   0      358.20      354.78     28.36 o 
   7  35   0      116.08      141.06     31.40 o 
   0  36   0      103.08      124.35     18.30 o 
   1  36   0      524.65      542.51     21.84 o 
   2  36   0      912.34      931.32     29.06 o 
   3  36   0     1293.16     1311.69     41.21 o 
   4  36   0      319.68      357.28     22.31 o 
   5  36   0       14.19       21.33     10.93 o 
   6  36   0     1893.73     2043.45     69.74 o 
   1  37   0     1739.00     1758.84     41.91 o 
   2  37   0      948.54      927.44     29.23 o 
   3  37   0      334.07      341.26     21.93 o 
   4  37   0      348.98      370.36     22.74 o 
   5  37   0        2.24       10.25     10.26 o 
   6  37   0       25.08       41.03     23.05 o 
   0  38   0      636.64      638.09     34.69 o 
   1  38   0      174.24      240.16     16.67 o 
   2  38   0      102.14      140.14     14.45 o 
   3  38   0      503.53      525.64     27.16 o 
   4  38   0      345.11      381.52     23.08 o 
   5  38   0        8.64        1.52      9.49 o 
   1  39   0     1898.15     1901.90     53.53 o 
   2  39   0     1346.18     1354.62     37.10 o 
   3  39   0       45.07       58.92     14.32 o 
   4  39   0      763.83      891.35     35.61 o 
   0  40   0     2090.03     2133.38     69.19 o 
   1  40   0        1.08       35.18      9.99 o 
   2  40   0     1245.98     1328.65     37.06 o 
   3  40   0       82.43       71.09     15.27 o 
   4  40   0       48.90       75.09     27.10 o 
   1  41   0      452.52      519.97     25.06 o 
   2  41   0     1135.09     1117.35     34.18 o 
   3  41   0      137.81      145.82     18.33 o 
   0  42   0      269.97      272.30     48.50 o 
   1  42   0     1521.13     1512.42     40.63 o 
   2  42   0      869.37      925.50     36.21 o 
   1  43   0     1537.40     1686.28     61.95 o 
 -11   0   1      387.64      483.58     42.42 o 
  -9   0   1        6.00       13.42     13.17 o 
  -7   0   1        8.97       15.18      6.67 o 
  -5   0   1    14826.91    15991.39    247.56 o 
  -3   0   1    43553.02    48202.42    725.24 o 
   1   0   1    29327.46    30657.76    567.95 o 
   3   0   1    26836.74    27473.78    513.93 o 
   5   0   1      501.62      470.96     19.53 o 
   7   0   1      985.47     1028.25     49.26 o 
   9   0   1     1660.00     1872.22     56.35 o 
  11   0   1      138.02      191.96     32.80 o 
 -12   1   1       17.05       20.76     12.84 o 
 -11   1   1      123.69      163.07     20.88 o 
 -10   1   1        0.31       -0.41      9.49 o 
  -9   1   1       42.43       39.18     10.70 o 
  -8   1   1     1419.83     1445.17     30.39 o 
  -7   1   1      690.53      637.02     17.08 o 
  -6   1   1     7317.93     7205.13     83.71 o 
  -5   1   1     1536.35     1671.58     23.20 o 
  -4   1   1     3818.48     3751.32     44.24 o 
  -3   1   1       28.77       54.51     12.30 o 
  -2   1   1     4951.01     5482.78     75.39 o 
   1   1   1     8054.88     8511.77    113.83 o 
   2   1   1    21016.65    22480.19    296.87 o 
   3   1   1    19268.16    19984.83    266.34 o 
   4   1   1     4362.28     4714.97     69.42 o 
   5   1   1      795.39      775.88     15.40 o 
   6   1   1      115.54      105.44      8.42 o 
   7   1   1      652.32      567.63     17.55 o 
   8   1   1     2561.67     2548.72     47.75 o 
   9   1   1      602.17      551.36     19.49 o 
  10   1   1       92.57       84.29     10.34 o 
  11   1   1       15.07        9.99     20.83 o 
 -12   2   1     1119.00     1146.19     48.91 o 
 -11   2   1      805.34      780.01     99.72 o 
 -10   2   1       23.58       45.00     12.57 o 
  -9   2   1     4726.14     4477.41     91.09 o 
  -8   2   1      334.20      292.32     12.28 o 
  -7   2   1     1440.38     1325.32     27.14 o 
  -6   2   1      715.68      780.49     14.20 o 
  -5   2   1     7244.84     7422.03     84.46 o 
  -4   2   1     1388.24     1344.27     18.67 o 
  -3   2   1    20107.91    21592.19    231.86 o 
  -2   2   1    71298.28    72202.30   1332.23 o 
   1   2   1      811.58      851.53     16.67 o 
   2   2   1     2500.79     2447.09     36.69 o 
   3   2   1     2279.27     2363.48     32.48 o 
   4   2   1    17326.86    17862.87    240.38 o 
   5   2   1     2028.78     1899.46     29.41 o 
   6   2   1    20577.63    20660.99    280.75 o 
   7   2   1       17.28       34.46      6.29 o 
   8   2   1     7557.06     7375.63    111.96 o 
   9   2   1      368.99      390.83     27.05 o 
  10   2   1        3.53        7.12      7.10 o 
  11   2   1     1097.34     1091.77     58.63 o 
 -12   3   1      530.98      588.52     34.59 o 
 -11   3   1     2843.53     3010.48     86.61 o 
 -10   3   1     1177.72     1134.21     43.91 o 
  -9   3   1       72.40      114.55     12.03 o 
  -8   3   1      119.21      115.19      9.22 o 
  -7   3   1      405.27      375.32     12.80 o 
  -6   3   1      603.58      513.94     13.52 o 
  -5   3   1     8754.34     9234.43    103.56 o 
  -4   3   1    44853.04    47868.94    510.47 o 
  -3   3   1      983.05      919.84     13.21 o 
  -2   3   1    15526.38    16666.31    197.17 o 
  -1   3   1     7701.45     8057.36    125.05 o 
   1   3   1     2398.03     2515.17     36.10 o 
   2   3   1     1788.55     2030.86     27.58 o 
   3   3   1      155.82      131.85      5.57 o 
   4   3   1     8382.27     8637.60    107.09 o 
   5   3   1    17151.78    17394.87    209.97 o 
   6   3   1     1942.98     1994.06     37.04 o 
   7   3   1       28.70       12.69      5.22 o 
   8   3   1       30.51       21.21      6.31 o 
   9   3   1      528.05      546.54     23.67 o 
  10   3   1     1136.58     1144.08     30.64 o 
  11   3   1     2393.88     2380.83    138.86 o 
 -12   4   1     1086.90     1276.69     52.15 o 
 -11   4   1     2080.94     2080.94     73.95 o 
 -10   4   1     3741.63     3694.85     97.38 o 
  -9   4   1      471.47      440.53     19.08 o 
  -8   4   1     4040.00     3932.30     64.26 o 
  -7   4   1      371.67      333.51     21.11 o 
  -6   4   1     1597.00     1502.01     22.44 o 
  -5   4   1      694.52      666.20     12.21 o 
  -4   4   1      252.10      345.12      7.61 o 
  -3   4   1      788.92      821.66     15.93 o 
  -2   4   1     2613.09     2716.30     34.93 o 
  -1   4   1       10.44        9.46      2.86 o 
   0   4   1       49.15       43.31      3.76 o 
   1   4   1       52.36       60.00      3.10 o 
   2   4   1      937.78      980.10     15.41 o 
   3   4   1        6.36        6.63      4.87 o 
   4   4   1      999.69     1273.76     21.74 o 
   5   4   1     1915.20     1885.70     29.62 o 
   6   4   1     2671.20     2632.28     45.55 o 
   7   4   1     3076.00     3016.39     60.97 o 
   8   4   1        5.01        0.77      5.41 o 
   9   4   1        2.13        4.66      6.15 o 
  10   4   1      372.51      349.14     16.70 o 
  11   4   1       86.56      130.05     23.37 o 
 -12   5   1      612.42      687.69     37.38 o 
 -11   5   1      238.05      268.19     22.96 o 
 -10   5   1     1155.74     1143.79     44.17 o 
  -9   5   1       92.30       93.85     11.37 o 
  -8   5   1      391.25      380.34     14.31 o 
  -7   5   1     2105.17     2096.56     33.66 o 
  -6   5   1     1112.91     1190.74     19.03 o 
  -5   5   1     1173.46     1502.05     21.64 o 
  -4   5   1     8271.48     8533.33     95.25 o 
  -3   5   1    12781.57    13305.08    144.85 o 
  -2   5   1    15768.86    17092.36    225.31 o 
  -1   5   1     2882.13     3091.59     43.77 o 
   0   5   1        3.59       -1.71      1.71 o 
   1   5   1    12803.59    13448.16    179.59 o 
   2   5   1      678.40      720.83     12.45 o 
   3   5   1    32429.23    33645.46    396.09 o 
   4   5   1        6.77        6.68      3.01 o 
   5   5   1     2664.26     2804.26     40.75 o 
   6   5   1       24.69        9.96      4.73 o 
   7   5   1      459.20      466.20     15.88 o 
   8   5   1     2128.80     1876.99     38.59 o 
   9   5   1     1101.25     1132.54     29.17 o 
  10   5   1        1.67        2.85      6.60 o 
  11   5   1      612.05      588.07     26.79 o 
 -12   6   1      311.50      287.72     39.76 o 
 -11   6   1     6520.39     6220.71    150.30 o 
 -10   6   1     1867.33     1830.60     59.42 o 
  -9   6   1     1652.03     1412.16     37.38 o 
  -8   6   1     2919.25     2943.80     51.22 o 
  -7   6   1     2116.37     2226.60     37.41 o 
  -6   6   1     1522.63     1454.72     24.77 o 
  -5   6   1    35624.40    38778.98    416.17 o 
  -4   6   1     1346.55     1194.20     17.40 o 
  -3   6   1      137.49      156.04      4.75 o 
  -2   6   1     6100.58     6328.18     76.88 o 
  -1   6   1    16765.46    17921.87    286.46 o 
   0   6   1     1173.91     1186.68     17.05 o 
   1   6   1     1008.32     1058.99     15.86 o 
   2   6   1     3769.20     3886.90     49.86 o 
   3   6   1      341.22      339.27      8.98 o 
   4   6   1      965.55     1196.94     20.47 o 
   5   6   1     2701.48     3140.05     44.85 o 
   6   6   1      459.94      445.14     23.28 o 
   7   6   1     1127.40     1062.04     40.34 o 
   8   6   1      290.00      303.86     13.94 o 
   9   6   1     2210.30     2134.46     43.89 o 
  10   6   1     2013.67     1968.70     43.39 o 
  11   6   1       47.34       76.02     12.98 o 
 -12   7   1     1181.60     1279.78     52.75 o 
 -11   7   1      866.48      866.37     40.22 o 
 -10   7   1        1.77       16.75     11.61 o 
  -9   7   1      258.07      274.38     17.64 o 
  -8   7   1      174.56      146.80      9.93 o 
  -7   7   1     4333.56     4446.23     61.91 o 
  -6   7   1     5064.18     4769.89     64.28 o 
  -5   7   1      306.69      299.13      8.94 o 
  -4   7   1     1763.65     1437.71     20.23 o 
  -3   7   1     4051.65     4247.01     49.34 o 
  -2   7   1     7159.51     7602.91     91.97 o 
  -1   7   1     1950.99     1983.44     48.29 o 
   0   7   1    11706.17    12834.29    169.35 o 
   1   7   1     4046.87     4279.42     48.85 o 
   2   7   1      449.02      476.16     10.09 o 
   3   7   1     1339.47     1397.84     22.02 o 
   4   7   1      782.44      735.18     14.91 o 
   5   7   1      970.64     1004.45     19.34 o 
   6   7   1     5557.02     5349.76     81.85 o 
   7   7   1      128.72      122.33      9.24 o 
   8   7   1        5.57       26.66      7.17 o 
   9   7   1     1322.20     1308.61     32.18 o 
  10   7   1       66.66       98.49     16.55 o 
  11   7   1      531.64      471.81     24.38 o 
 -12   8   1     1474.37     1353.49     74.20 o 
 -11   8   1      498.41      474.85     42.48 o 
 -10   8   1       11.07       -3.47      9.96 o 
  -9   8   1     6254.80     6150.63    112.80 o 
  -8   8   1     5768.52     5972.93    107.45 o 
  -7   8   1     9726.26     9813.89    124.67 o 
  -6   8   1      835.55      956.15     18.93 o 
  -5   8   1     9044.63     9311.29    105.13 o 
  -4   8   1    12865.70    13186.61    145.26 o 
  -3   8   1    22953.28    24348.94    262.03 o 
  -2   8   1     1475.55     1540.68     29.11 o 
  -1   8   1   111627.84   118788.09   2482.84 o 
   0   8   1       18.24       33.22     10.52 o 
   1   8   1     3671.05     4107.41     47.39 o 
   2   8   1      290.79      256.93      6.16 o 
   3   8   1      646.56      722.27     14.07 o 
   4   8   1     1396.16     1480.65     24.33 o 
   5   8   1      130.89      100.20      6.60 o 
   6   8   1       13.83       13.21      8.44 o 
   7   8   1     3720.07     3743.14     62.58 o 
   8   8   1     9570.51     9381.27    138.73 o 
   9   8   1      216.94      224.44     13.44 o 
  10   8   1      650.05      619.69     34.74 o 
  11   8   1       18.37        7.23      9.17 o 
 -11   9   1      628.49      666.90     46.34 o 
 -10   9   1      326.79      306.92     22.87 o 
  -9   9   1     3108.66     3123.72     72.43 o 
  -8   9   1     3330.53     3226.17     65.37 o 
  -7   9   1      388.57      400.59     12.68 o 
  -6   9   1     9043.77     9252.41    116.87 o 
  -5   9   1     6144.65     6336.00     73.91 o 
  -4   9   1     1546.54     1435.14     20.54 o 
  -3   9   1       26.86       26.69      3.37 o 
  -2   9   1     4715.96     4921.45     61.85 o 
  -1   9   1     3985.06     3912.00     50.03 o 
   0   9   1     9942.98    10098.71    121.08 o 
   1   9   1     4792.12     4917.84     56.35 o 
   2   9   1     7008.48     7238.91     81.53 o 
   3   9   1     9112.48     8935.94    100.17 o 
   4   9   1      129.44      143.15      6.82 o 
   5   9   1      516.16      602.54     14.34 o 
   6   9   1       14.13       16.53      5.39 o 
   7   9   1     4278.99     4186.65     68.65 o 
   8   9   1      117.19      145.53     10.99 o 
   9   9   1     2472.35     2459.17     48.84 o 
  10   9   1        9.98       11.64     15.70 o 
  11   9   1      453.08      500.17     43.22 o 
 -11  10   1     1345.13     1326.64     75.72 o 
 -10  10   1     1969.70     1917.35     64.01 o 
  -9  10   1      455.26      504.56     21.35 o 
  -8  10   1        6.23       18.71      7.07 o 
  -7  10   1     3714.44     3787.30     54.70 o 
  -6  10   1     5799.24     5498.63     73.38 o 
  -5  10   1     1600.22     1676.08     26.60 o 
  -4  10   1     4814.51     4710.13     55.89 o 
  -3  10   1     7404.89     7862.14     88.49 o 
  -2  10   1     5572.91     5777.70     72.25 o 
  -1  10   1    38369.70    40720.08    474.04 o 
   0  10   1    67101.45    71934.55    832.44 o 
   1  10   1      607.56      530.95      9.56 o 
   2  10   1     4194.61     4280.44     50.47 o 
   3  10   1     2967.36     3234.98     40.04 o 
   4  10   1     1821.72     1923.26     30.08 o 
   5  10   1      162.81      165.21      7.87 o 
   6  10   1      561.05      509.85     17.61 o 
   7  10   1     3059.57     2945.32     52.15 o 
   8  10   1      523.98      538.05     19.17 o 
   9  10   1       88.38       88.05     10.12 o 
  10  10   1     2937.38     2794.17     94.03 o 
  11  10   1     2071.00     2107.14     55.88 o 
 -11  11   1      937.12      940.82     64.07 o 
 -10  11   1      795.85      698.18     34.05 o 
  -9  11   1       21.03       41.42      9.36 o 
  -8  11   1     4808.56     4735.16     89.08 o 
  -7  11   1     1216.29     1191.18     23.44 o 
  -6  11   1    14569.37    14771.26    181.50 o 
  -5  11   1     1788.24     1774.28     25.51 o 
  -4  11   1      480.10      488.71     10.22 o 
  -3  11   1       16.02        6.44      2.67 o 
  -2  11   1        2.97       17.95      6.27 o 
  -1  11   1       38.67       28.18     10.57 o 
   0  11   1    18889.74    19479.25    230.19 o 
   1  11   1      710.30      641.37     11.07 o 
   2  11   1     1253.14     1101.03     16.64 o 
   3  11   1      274.19      265.75      7.19 o 
   4  11   1     2567.68     2338.47     35.33 o 
   5  11   1      867.90      842.81     19.80 o 
   6  11   1     6695.27     6459.99    100.32 o 
   7  11   1        0.46       -3.02      4.72 o 
   8  11   1      439.22      410.31     16.58 o 
   9  11   1        5.48       12.65      6.71 o 
  10  11   1     3190.91     3245.10     74.79 o 
  11  11   1     1241.48     1307.08     41.68 o 
 -11  12   1     1627.72     1483.02     83.57 o 
 -10  12   1     2094.82     2076.41     63.50 o 
  -9  12   1      751.21      804.67     27.38 o 
  -8  12   1      137.35      143.19     11.84 o 
  -7  12   1     1418.28     1386.55     26.22 o 
  -6  12   1     4920.20     5081.98     69.09 o 
  -5  12   1        2.90       -0.48      3.19 o 
  -4  12   1    10622.21    10760.21    120.64 o 
  -3  12   1     1662.15     1665.18     23.26 o 
  -2  12   1    20533.85    21595.92    255.14 o 
  -1  12   1    31510.56    33203.07    353.12 o 
   0  12   1     5758.08     5780.68     72.79 o 
   1  12   1      360.42      395.20     15.38 o 
   2  12   1      561.15      550.18     10.72 o 
   3  12   1      272.57      329.35      8.13 o 
   4  12   1     2098.55     1878.81     30.11 o 
   5  12   1      395.12      436.10     12.53 o 
   6  12   1     9736.08     9825.70    125.94 o 
   7  12   1       23.00       28.95      7.05 o 
   8  12   1     6644.55     6811.11    105.81 o 
   9  12   1      383.08      381.68     16.99 o 
  10  12   1     2665.21     2667.71     63.55 o 
  11  12   1     3858.82     3572.16    155.06 o 
 -11  13   1     4201.90     4366.26    168.28 o 
 -10  13   1     1138.79     1089.46     64.20 o 
  -9  13   1     1115.82     1143.37     42.07 o 
  -8  13   1     2350.09     2314.04     51.54 o 
  -7  13   1      490.88      511.97     14.91 o 
  -6  13   1      307.82      343.66     11.37 o 
  -5  13   1     1366.11     1203.66     19.66 o 
  -4  13   1    11401.23    11601.33    129.79 o 
  -3  13   1    14779.71    15500.76    170.30 o 
  -2  13   1        0.29        9.48      4.38 o 
  -1  13   1     6783.35     7392.30     92.11 o 
   0  13   1      964.67      833.83     15.64 o 
   1  13   1      160.65      182.07      8.83 o 
   2  13   1     1168.07     1250.27     18.88 o 
   3  13   1      671.60      684.84     12.81 o 
   4  13   1     3163.26     3262.75     41.86 o 
   5  13   1      429.64      408.54     12.20 o 
   6  13   1      158.84      140.12      9.00 o 
   7  13   1      984.22      917.16     28.27 o 
   8  13   1       72.39       97.66     15.02 o 
   9  13   1     1254.74     1188.23     32.17 o 
  10  13   1     1512.27     1554.59     46.62 o 
  11  13   1      397.36      410.64     38.24 o 
 -11  14   1      269.90      293.14     37.73 o 
 -10  14   1        2.26       17.58     10.56 o 
  -9  14   1     1150.01     1300.24     45.82 o 
  -8  14   1     1271.86     1283.85     43.62 o 
  -7  14   1     2351.77     2465.27     39.91 o 
  -6  14   1     2624.13     2506.86     55.23 o 
  -5  14   1       52.70       85.23      6.04 o 
  -4  14   1      521.74      471.95     10.63 o 
  -3  14   1      332.41      423.77      9.47 o 
  -2  14   1      636.66      550.59     12.72 o 
  -1  14   1    21650.62    22667.53    268.02 o 
   0  14   1      273.05      297.05      7.37 o 
   1  14   1     8748.99     8724.71     98.52 o 
   2  14   1        0.01        6.13      2.70 o 
   3  14   1      870.31     1076.80     17.69 o 
   4  14   1       89.88       97.43      9.14 o 
   5  14   1     1106.15      906.02     19.39 o 
   6  14   1     2779.96     2649.70     42.23 o 
   7  14   1     3181.49     3162.43     55.86 o 
   8  14   1      183.30      196.13     12.11 o 
   9  14   1     2189.37     2200.21     46.08 o 
  10  14   1      121.79      131.63     19.14 o 
  11  14   1      121.57      167.40     27.60 o 
 -11  15   1       99.45       81.80     25.96 o 
 -10  15   1      183.01      209.71     21.00 o 
  -9  15   1      993.66     1003.75     39.90 o 
  -8  15   1     3990.75     3858.52    103.62 o 
  -7  15   1      683.97      629.91     33.52 o 
  -6  15   1      163.34      168.42      9.93 o 
  -5  15   1     2602.69     2647.43     33.71 o 
  -4  15   1     9508.31     9827.08    111.79 o 
  -3  15   1     3268.70     3207.85     40.74 o 
  -2  15   1     6631.60     5882.47     75.88 o 
  -1  15   1     1053.82      951.50     25.53 o 
   0  15   1     4349.74     4359.05     52.38 o 
   1  15   1    11551.50    12076.36    134.46 o 
   2  15   1     2807.50     2595.44     34.14 o 
   3  15   1     6723.27     6630.58     77.78 o 
   4  15   1     1662.95     1521.71     26.59 o 
   5  15   1      625.23      667.18     19.58 o 
   6  15   1       61.73       95.99      8.02 o 
   7  15   1      120.91      124.22     10.42 o 
   8  15   1      346.01      318.86     21.24 o 
   9  15   1     2181.59     2116.90     55.33 o 
  10  15   1        1.37       -3.05     10.89 o 
  11  15   1     1243.39     1392.11     72.30 o 
 -11  16   1      339.63      331.12     39.38 o 
 -10  16   1       14.31       12.28     11.28 o 
  -9  16   1     2270.87     2412.39     69.40 o 
  -8  16   1     5292.17     5226.20    159.55 o 
  -7  16   1       42.99       55.48      8.89 o 
  -6  16   1      786.30      781.19     41.38 o 
  -5  16   1     3127.03     3228.33     43.40 o 
  -4  16   1       41.73       71.73      5.18 o 
  -3  16   1     4600.92     4605.13     56.08 o 
  -2  16   1     3337.51     3340.51     46.85 o 
  -1  16   1    11445.95    11978.19    146.33 o 
   0  16   1      589.15      738.47     13.37 o 
   1  16   1      951.07      985.01     16.41 o 
   2  16   1       91.40       52.29      4.35 o 
   3  16   1       42.51       26.81      4.04 o 
   4  16   1     1215.42     1063.85     22.34 o 
   5  16   1      290.00      272.26     10.64 o 
   6  16   1     5295.99     5313.34     74.43 o 
   7  16   1     2131.36     1989.46     40.21 o 
   8  16   1     1147.93     1173.86     29.83 o 
   9  16   1       59.79       63.68     11.70 o 
  10  16   1     1499.28     1495.21     54.65 o 
 -11  17   1        7.68       42.80     23.55 o 
 -10  17   1      642.18      714.65     35.35 o 
  -9  17   1      443.94      453.94     26.89 o 
  -8  17   1       87.04       85.77     14.69 o 
  -7  17   1      140.14      142.51     13.12 o 
  -6  17   1       19.37       23.87      6.19 o 
  -5  17   1     1226.23     1267.67     22.00 o 
  -4  17   1    14292.26    14630.37    178.61 o 
  -3  17   1     2059.13     2167.62     33.79 o 
  -2  17   1     1782.90     1490.95     27.93 o 
  -1  17   1    41994.48    43761.82    512.56 o 
   0  17   1     4085.22     4000.27     49.26 o 
   1  17   1      565.33      468.44     10.46 o 
   2  17   1       22.44       12.19      3.28 o 
   3  17   1     2510.18     2648.62     35.88 o 
   4  17   1     3748.15     3621.03     52.38 o 
   5  17   1     3909.25     3776.73     55.41 o 
   6  17   1     1753.84     1718.99     31.69 o 
   7  17   1      119.89      117.73     12.83 o 
   8  17   1     4894.90     4808.74     92.91 o 
   9  17   1       60.67       67.90     14.44 o 
  10  17   1      318.55      340.41     26.94 o 
 -11  18   1      891.85      987.54     67.62 o 
 -10  18   1       64.55       67.43     15.11 o 
  -9  18   1      474.80      465.68     27.31 o 
  -8  18   1        5.91       12.61      8.39 o 
  -7  18   1       12.67       18.13      8.02 o 
  -6  18   1        0.26       15.97      5.78 o 
  -5  18   1      771.02      789.84     16.55 o 
  -4  18   1     1167.38     1117.77     21.83 o 
  -3  18   1     4374.00     4214.33     58.33 o 
  -2  18   1     1105.11     1186.69     21.90 o 
  -1  18   1     2453.22     2560.93     93.34 o 
   0  18   1     1757.64     1792.54     30.36 o 
   1  18   1     6807.29     6871.55     80.52 o 
   2  18   1      344.20      298.75     12.22 o 
   3  18   1     2325.70     2148.79     31.93 o 
   4  18   1     2120.19     2046.13     33.88 o 
   5  18   1        6.80       11.72      5.09 o 
   6  18   1     1053.94     1021.18     30.18 o 
   7  18   1      202.28      214.58     14.34 o 
   8  18   1     1661.46     1617.74     50.32 o 
   9  18   1      125.31      127.58     26.02 o 
  10  18   1       51.60       40.32     18.11 o 
 -10  19   1      264.44      280.58     32.80 o 
  -9  19   1       46.78       69.54     14.49 o 
  -8  19   1      366.58      382.30     20.08 o 
  -7  19   1      411.82      440.56     20.34 o 
  -6  19   1     8132.71     8245.59    121.31 o 
  -5  19   1        3.76       11.28      5.20 o 
  -4  19   1      338.61      416.85     12.56 o 
  -3  19   1     1754.78     1623.67     28.03 o 
  -2  19   1     8224.64     8486.39    107.87 o 
  -1  19   1    11939.40    12087.22    166.67 o 
   0  19   1    15717.12    15927.49    200.95 o 
   1  19   1     9498.48     9974.92    113.82 o 
   2  19   1      888.54      846.81     15.90 o 
   3  19   1    22363.75    22556.32    247.89 o 
   4  19   1     1314.89     1164.07     23.13 o 
   5  19   1     4607.81     4385.81    151.60 o 
   6  19   1       29.99       44.21      8.52 o 
   7  19   1      435.44      415.05     19.66 o 
   8  19   1        3.07        8.08      9.59 o 
   9  19   1      395.39      437.44     33.11 o 
  10  19   1       73.32       89.00     16.97 o 
 -10  20   1      782.16      735.88     36.96 o 
  -9  20   1       77.55      128.05     36.59 o 
  -8  20   1       53.14       48.99     10.90 o 
  -7  20   1      304.51      312.25     17.44 o 
  -6  20   1     5404.16     5259.99     83.05 o 
  -5  20   1       24.26       28.59      5.72 o 
  -4  20   1      459.40      494.14     13.88 o 
  -3  20   1      253.75      269.64     10.26 o 
  -2  20   1     1510.57     1255.45     23.62 o 
  -1  20   1    18297.39    18971.99    292.73 o 
   0  20   1    55552.49    58695.89    685.78 o 
   1  20   1     4852.40     5059.19     62.02 o 
   2  20   1     1453.87     1248.27     20.92 o 
   3  20   1      337.76      339.73     10.26 o 
   4  20   1     5171.08     5097.23     79.24 o 
   5  20   1      289.70      270.86     13.21 o 
   6  20   1     2081.11     2010.52     40.82 o 
   7  20   1       34.76       35.88     10.67 o 
   8  20   1     1076.20     1082.78     34.41 o 
   9  20   1      167.15      159.21     20.80 o 
  10  20   1     2645.00     2631.68     79.81 o 
 -10  21   1     1555.74     1588.01     57.19 o 
  -9  21   1      747.29      680.88     33.67 o 
  -8  21   1       50.54       62.18     11.76 o 
  -7  21   1      174.29      195.83     14.85 o 
  -6  21   1     3465.64     3495.32     60.29 o 
  -5  21   1      139.36      144.68      9.13 o 
  -4  21   1     3679.74     3453.26     51.16 o 
  -3  21   1     4374.34     4372.88     61.51 o 
  -2  21   1      917.98      924.75     19.68 o 
  -1  21   1     2486.19     2370.11     58.88 o 
   0  21   1     5342.08     5741.61    104.79 o 
   1  21   1     1706.72     1769.70     32.18 o 
   2  21   1      561.43      515.65     13.72 o 
   3  21   1     2879.26     2819.27     72.94 o 
   4  21   1     5009.72     4806.05    147.96 o 
   5  21   1     3246.01     3063.74     54.18 o 
   6  21   1     2723.24     2746.53     51.23 o 
   7  21   1      196.56      214.36     14.79 o 
   8  21   1     2610.84     2649.29     60.80 o 
   9  21   1      381.17      363.00     51.66 o 
  10  21   1      752.81      763.66     38.55 o 
 -10  22   1     1157.49     1208.35     49.36 o 
  -9  22   1       13.54       17.24     12.44 o 
  -8  22   1       34.41       23.45     10.10 o 
  -7  22   1     2731.88     2717.96     60.53 o 
  -6  22   1       80.37      100.45      9.99 o 
  -5  22   1     1420.94     1297.59     26.48 o 
  -4  22   1     1758.15     1731.40     30.96 o 
  -3  22   1    22968.40    22647.77    344.83 o 
  -2  22   1     4956.40     4714.56     65.68 o 
  -1  22   1     2469.27     2152.65     35.10 o 
   0  22   1     3868.86     3949.14     74.91 o 
   1  22   1     2056.19     1790.78     30.60 o 
   2  22   1     1433.02     1415.82     29.68 o 
   3  22   1    17110.40    17192.93    293.56 o 
   4  22   1     1459.28     1372.20     31.23 o 
   5  22   1      440.96      399.39     15.92 o 
   6  22   1     4392.16     4385.12     85.61 o 
   7  22   1     1659.69     1682.33     38.01 o 
   8  22   1     1697.77     1632.83     44.62 o 
   9  22   1      138.00      137.69     20.29 o 
  10  22   1      166.78      179.99     23.37 o 
 -10  23   1      195.49      253.06     23.90 o 
  -9  23   1      588.19      582.85     37.86 o 
  -8  23   1       23.41       39.18     11.32 o 
  -7  23   1        7.67       14.82      8.98 o 
  -6  23   1      184.41      163.55     11.66 o 
  -5  23   1     3278.77     3258.63     51.27 o 
  -4  23   1     1549.86     1514.95     28.60 o 
  -3  23   1       72.48       74.84      9.16 o 
  -2  23   1     4009.58     3980.31     57.50 o 
  -1  23   1     3817.58     3559.45     58.34 o 
   0  23   1     8693.64     8933.24    114.65 o 
   1  23   1        7.73       24.85      6.15 o 
   2  23   1      747.52      645.76     27.71 o 
   3  23   1      200.53      222.55     15.83 o 
   4  23   1       58.29       71.55      8.22 o 
   5  23   1     1584.26     1616.26     35.24 o 
   6  23   1     3222.32     3143.89     57.52 o 
   7  23   1     1547.43     1576.59     36.92 o 
   8  23   1     2426.65     2387.80     57.51 o 
   9  23   1      267.75      312.31     36.09 o 
 -10  24   1        4.62       18.81     32.80 o 
  -9  24   1     1024.62      956.48     41.99 o 
  -8  24   1       36.52       41.24     11.41 o 
  -7  24   1       85.40       92.66     12.81 o 
  -6  24   1       38.35       41.53      7.97 o 
  -5  24   1       13.22       26.82      6.33 o 
  -4  24   1      416.46      402.98     13.57 o 
  -3  24   1      596.65      586.98     16.15 o 
  -2  24   1      583.56      605.54     21.36 o 
  -1  24   1     4569.20     4395.72    136.14 o 
   0  24   1     7896.34     7725.83    113.10 o 
   1  24   1    11339.56    10613.51    472.75 o 
   2  24   1      948.58      962.02     24.27 o 
   3  24   1     1204.56     1113.41     26.37 o 
   4  24   1     5245.17     5381.37     98.53 o 
   5  24   1       18.44       26.85      7.99 o 
   6  24   1      496.68      462.10     18.77 o 
   7  24   1        8.34       13.54      7.97 o 
   8  24   1      269.36      276.80     35.58 o 
   9  24   1     2676.94     2698.03     80.80 o 
 -10  25   1      240.37      274.89     25.07 o 
  -9  25   1      160.24      178.34     21.81 o 
  -8  25   1      844.54      878.48     32.53 o 
  -7  25   1      119.64      127.08     14.77 o 
  -6  25   1      128.86      139.68     11.43 o 
  -5  25   1     1232.53     1198.75     26.19 o 
  -4  25   1        3.08       -4.49      4.49 o 
  -3  25   1      883.13      838.67     20.13 o 
  -2  25   1     5947.16     5931.88     81.27 o 
  -1  25   1       79.70       92.04     10.52 o 
   0  25   1     1151.15     1207.74     38.44 o 
   1  25   1      388.50      469.14     58.35 o 
   2  25   1     1843.34     1768.01     36.20 o 
   3  25   1       12.22        7.56      6.33 o 
   4  25   1       17.74       14.11      7.73 o 
   5  25   1     2896.15     2871.39     61.97 o 
   6  25   1      111.88      128.29     13.74 o 
   7  25   1      329.28      349.13     17.15 o 
   8  25   1      582.81      584.66     32.86 o 
   9  25   1     1217.09     1224.29     49.69 o 
  -9  26   1      143.29      164.41     22.15 o 
  -8  26   1     3387.01     3420.53     75.80 o 
  -7  26   1     1710.51     1727.79     46.56 o 
  -6  26   1      103.37      118.99     13.90 o 
  -5  26   1      159.64      155.12     12.18 o 
  -4  26   1       31.50       42.93      6.64 o 
  -3  26   1     1668.40     1543.40     29.69 o 
  -2  26   1     1714.67     1722.49     38.69 o 
  -1  26   1      564.59      609.42     19.57 o 
   0  26   1      584.22      572.70     22.48 o 
   1  26   1      352.94      332.10     14.42 o 
   2  26   1      568.02      587.92     19.15 o 
   3  26   1       21.82       37.23      7.23 o 
   4  26   1      277.22      249.46     16.33 o 
   5  26   1     3234.59     3141.91     66.80 o 
   6  26   1     1904.06     1965.43     49.73 o 
   7  26   1      244.24      245.34     15.56 o 
   8  26   1      529.55      544.03     32.24 o 
   9  26   1      226.98      244.80     24.69 o 
  -9  27   1     1033.95     1176.80    113.08 o 
  -8  27   1      433.50      442.02     24.39 o 
  -7  27   1     1244.75     1267.61     38.88 o 
  -6  27   1       80.13       86.13     12.89 o 
  -5  27   1     3171.19     3168.28     57.79 o 
  -4  27   1     1194.16     1141.55     25.53 o 
  -3  27   1      538.52      505.41     17.89 o 
  -2  27   1      971.51      989.93     43.67 o 
  -1  27   1     1491.82     1514.79     33.30 o 
   0  27   1     5924.75     5822.67     90.47 o 
   1  27   1        8.07       21.59      7.07 o 
   2  27   1      722.92      660.05     22.51 o 
   3  27   1     6475.57     6238.02     97.29 o 
   4  27   1     1662.86     1625.12     50.85 o 
   5  27   1     1577.55     1535.07     41.77 o 
   6  27   1      626.93      600.77     28.58 o 
   7  27   1      665.78      665.91     27.76 o 
   8  27   1      229.07      226.78     32.04 o 
   9  27   1      193.14      283.77     37.10 o 
  -9  28   1       18.12       36.77     14.79 o 
  -8  28   1        0.56        7.57     11.34 o 
  -7  28   1      969.80      971.84     34.26 o 
  -6  28   1       27.18       34.54     14.30 o 
  -5  28   1      840.51      793.50     28.25 o 
  -4  28   1      274.43      268.94     13.90 o 
  -3  28   1       37.47       55.28      8.08 o 
  -2  28   1     1055.47     1050.44     29.83 o 
  -1  28   1       43.40       82.90      9.28 o 
   0  28   1     1398.90     1519.76     39.61 o 
   1  28   1     1205.49     1168.63     28.75 o 
   2  28   1      170.44      183.37     14.40 o 
   3  28   1      118.18      102.58     15.58 o 
   4  28   1      806.08      811.56     42.24 o 
   5  28   1      714.13      723.96     49.86 o 
   6  28   1      135.86      145.06     15.68 o 
   7  28   1        3.99       -7.58      7.93 o 
   8  28   1      549.87      553.60     45.58 o 
  -9  29   1      227.05      247.24     25.22 o 
  -8  29   1     4069.58     4143.07     89.02 o 
  -7  29   1      194.18      235.63     19.31 o 
  -6  29   1      449.15      461.16     28.04 o 
  -5  29   1       40.02       50.20     10.19 o 
  -4  29   1       10.78       25.83      7.36 o 
  -3  29   1       53.45       52.11      8.34 o 
  -2  29   1     4301.76     4189.51     75.62 o 
  -1  29   1     2962.94     2862.79     52.84 o 
   0  29   1     1042.35     1025.64     32.72 o 
   1  29   1      333.29      320.38     14.83 o 
   2  29   1      573.04      565.42     19.75 o 
   3  29   1     6481.21     6517.88    118.21 o 
   4  29   1       10.10       30.61     10.06 o 
   5  29   1       88.51       96.13     13.22 o 
   6  29   1      952.05      987.33     33.71 o 
   7  29   1     1794.42     1794.67     49.20 o 
   8  29   1      198.46      155.11     29.12 o 
  -8  30   1     1717.87     1787.17     89.21 o 
  -7  30   1     6388.08     6764.15    156.20 o 
  -6  30   1     2846.24     2769.34     79.26 o 
  -5  30   1        7.15        9.27      8.34 o 
  -4  30   1      790.16      700.43     28.62 o 
  -3  30   1     1447.68     1479.83     30.67 o 
  -2  30   1     1577.11     1548.74     35.43 o 
  -1  30   1     1069.54     1029.78     27.46 o 
   0  30   1     3233.07     3148.65     57.15 o 
   1  30   1     1571.49     1485.33     34.33 o 
   2  30   1      218.19      214.17     15.79 o 
   3  30   1      428.06      414.07     35.97 o 
   4  30   1       61.03       81.06     12.57 o 
   5  30   1       13.38       16.41      9.44 o 
   6  30   1      485.42      491.02     46.61 o 
   7  30   1     1653.23     1611.53     46.62 o 
   8  30   1       76.13       63.19     23.55 o 
  -8  31   1      187.01      207.89     23.11 o 
  -7  31   1      911.12      891.17     42.12 o 
  -6  31   1      315.42      315.29     25.44 o 
  -5  31   1     1673.02     1566.79     43.44 o 
  -4  31   1       95.81      105.12     11.19 o 
  -3  31   1     3365.35     3498.49     62.95 o 
  -2  31   1     2405.45     2392.43     54.46 o 
  -1  31   1      193.97      282.03     15.32 o 
   0  31   1     2205.93     2161.81     44.45 o 
   1  31   1       12.47       34.42      7.47 o 
   2  31   1      607.17      607.45     21.28 o 
   3  31   1     3288.44     3242.72     69.81 o 
   4  31   1      831.52      775.11     29.78 o 
   5  31   1       73.21      101.81     22.83 o 
   6  31   1     3706.33     3752.51    111.03 o 
   7  31   1     1587.06     1521.75     45.69 o 
  -8  32   1      149.57      152.02     39.25 o 
  -7  32   1     2490.50     2506.27    107.82 o 
  -6  32   1       56.51       73.25     16.82 o 
  -5  32   1      154.11      168.76     30.85 o 
  -4  32   1        6.23        3.41      6.97 o 
  -3  32   1     8566.41     8489.82    128.55 o 
  -2  32   1     2395.25     2369.98     58.05 o 
  -1  32   1     3811.66     3835.13     67.56 o 
   0  32   1      601.78      651.87     22.16 o 
   1  32   1       30.41       28.27      8.19 o 
   2  32   1       83.07      100.42     11.11 o 
   3  32   1      643.41      632.01     26.27 o 
   4  32   1       13.28        0.88      8.42 o 
   5  32   1      296.84      302.35     20.15 o 
   6  32   1     2228.96     2321.26     58.94 o 
   7  32   1     1071.58     1089.51     48.02 o 
  -8  33   1      141.26      145.50     22.11 o 
  -7  33   1      487.93      545.47     34.21 o 
  -6  33   1      649.07      684.55     36.74 o 
  -5  33   1       74.50       73.58     16.69 o 
  -4  33   1      844.12      809.41     30.16 o 
  -3  33   1       93.03      135.87     26.34 o 
  -2  33   1      231.47      271.06     15.48 o 
  -1  33   1     1411.44     1513.67     36.08 o 
   0  33   1      194.57      236.04     18.04 o 
   1  33   1      762.76      731.97     24.39 o 
   2  33   1      406.17      408.61     18.36 o 
   3  33   1      275.01      248.43     17.77 o 
   4  33   1      393.55      388.32     27.66 o 
   5  33   1      816.61      792.30     31.46 o 
   6  33   1     2752.11     2889.80     68.57 o 
   7  33   1       90.82      111.01     21.11 o 
  -7  34   1      310.86      326.51     74.52 o 
  -6  34   1     4333.08     4278.53    112.00 o 
  -5  34   1      447.71      390.41     28.47 o 
  -4  34   1      319.87      318.14     17.25 o 
  -3  34   1      100.48      101.36     11.60 o 
  -2  34   1       14.95       23.45      8.37 o 
  -1  34   1      260.47      293.06     15.96 o 
   0  34   1     1600.68     1620.12     40.56 o 
   1  34   1     1479.64     1468.41     40.96 o 
   2  34   1      678.87      640.82     32.40 o 
   3  34   1      505.41      461.79     23.86 o 
   4  34   1     2368.56     2537.00     61.60 o 
   5  34   1      561.49      550.39     26.85 o 
   6  34   1       92.47      128.34     20.34 o 
   7  34   1      317.62      273.00     39.89 o 
  -7  35   1      890.62      908.07     43.87 o 
  -6  35   1        5.26       36.44     23.05 o 
  -5  35   1     1242.90     1132.33     47.31 o 
  -4  35   1      599.17      589.58     27.34 o 
  -3  35   1      578.98      573.22     22.03 o 
  -2  35   1      385.93      353.77     17.55 o 
  -1  35   1      759.10      764.39     25.29 o 
   0  35   1       81.91      105.34     11.79 o 
   1  35   1      137.74      166.85     13.90 o 
   2  35   1      149.21      174.09     13.80 o 
   3  35   1       83.50       84.91     13.64 o 
   4  35   1      354.20      330.96     21.63 o 
   5  35   1     1318.42     1347.52     42.82 o 
   6  35   1       19.50       26.06     11.77 o 
  -6  36   1      187.40      211.02     23.42 o 
  -5  36   1      505.88      443.47     35.45 o 
  -4  36   1      605.79      636.30     28.52 o 
  -3  36   1       59.83       72.30     11.00 o 
  -2  36   1        0.54       23.92      9.72 o 
  -1  36   1      671.30      648.04     24.52 o 
   0  36   1        0.41       13.03      8.05 o 
   1  36   1      237.19      272.34     16.25 o 
   2  36   1      229.61      281.67     20.76 o 
   3  36   1      829.52      804.87     31.95 o 
   4  36   1      742.20      740.58     31.10 o 
   5  36   1      168.97      193.63     18.64 o 
   6  36   1      467.00      451.28     77.56 o 
  -6  37   1      544.66      563.23     34.95 o 
  -5  37   1      373.75      372.15     28.07 o 
  -4  37   1      379.57      398.83     33.81 o 
  -3  37   1      348.10      374.89     19.15 o 
  -2  37   1     2462.30     2549.16     89.98 o 
  -1  37   1     2605.61     2564.74     53.34 o 
   0  37   1       30.05       34.26      8.83 o 
   1  37   1      196.94      201.49     17.60 o 
   2  37   1     5105.17     5220.72    102.60 o 
   3  37   1      565.59      532.96     26.29 o 
   4  37   1       74.23       75.10     14.04 o 
   5  37   1     1016.75     1005.75     36.87 o 
  -5  38   1       86.30      100.05     19.13 o 
  -4  38   1       18.35       25.76     14.84 o 
  -3  38   1        5.54       22.48      9.49 o 
  -2  38   1     1885.84     2005.81     46.27 o 
  -1  38   1     1299.58     1366.55     36.51 o 
   0  38   1     2359.05     2288.71     50.12 o 
   1  38   1        3.79       19.50      8.88 o 
   2  38   1     1028.66     1217.31     46.96 o 
   3  38   1       56.76       55.70     13.51 o 
   4  38   1      987.19     1074.92     38.69 o 
   5  38   1      617.48      629.00     35.94 o 
  -4  39   1      529.52      513.13     33.52 o 
  -3  39   1     3147.71     3150.05     84.42 o 
  -2  39   1     2600.52     2475.86     85.47 o 
  -1  39   1     1998.30     2106.43     51.97 o 
   0  39   1      204.80      212.62     16.35 o 
   1  39   1      287.79      250.59     22.04 o 
   2  39   1     2621.49     2645.04     65.57 o 
   3  39   1     1271.40     1234.13     43.96 o 
   4  39   1      598.49      646.41     30.19 o 
  -4  40   1        2.33      -11.58     13.30 o 
  -3  40   1      320.74      437.61     21.65 o 
  -2  40   1       80.78      135.51     17.43 o 
  -1  40   1       26.53      109.32     12.53 o 
   0  40   1       19.51       40.96     10.77 o 
   1  40   1      855.56      934.86     30.41 o 
   2  40   1      629.54      669.45     30.93 o 
   3  40   1     2863.55     2973.08     71.89 o 
   4  40   1       38.53       60.53     22.03 o 
  -3  41   1     1042.12      986.63     50.27 o 
  -2  41   1       16.76       27.95     10.21 o 
  -1  41   1      798.20      934.69     31.08 o 
   0  41   1      132.12      205.15     16.31 o 
   1  41   1      584.72      586.10     24.80 o 
   2  41   1     2066.45     1990.67     55.57 o 
   3  41   1       55.28      120.04     29.88 o 
  -2  42   1      887.37      887.79     39.21 o 
  -1  42   1      189.76      249.08     17.67 o 
   0  42   1     3909.94     3861.88     81.00 o 
   1  42   1        1.54       15.98     10.10 o 
   2  42   1       32.56       66.60     26.08 o 
  -1  43   1        2.03       12.90     11.54 o 
   0  43   1      291.59      508.41     33.62 o 
 -12   0   2       39.85       64.58     23.05 o 
 -10   0   2     1113.00     1115.81     60.65 o 
  -8   0   2      156.33      130.04     19.37 o 
  -6   0   2      998.62     1007.54     23.56 o 
  -4   0   2    15253.85    16174.00    248.43 o 
  -2   0   2      108.63      166.22      8.25 o 
   0   0   2    91872.53    97829.80   2301.02 o 
   2   0   2     4769.70     4791.16     96.90 o 
   4   0   2    25032.09    25180.05    476.81 o 
   6   0   2      251.75      237.47     16.68 o 
   8   0   2      166.43      202.10     33.81 o 
  10   0   2     6603.78     6364.53    147.82 o 
 -12   1   2      670.14      711.68     37.46 o 
 -11   1   2       23.06       18.08     10.76 o 
 -10   1   2      582.04      566.59     29.41 o 
  -9   1   2      801.21      689.72     30.84 o 
  -8   1   2        4.00       14.74      7.74 o 
  -7   1   2      192.12      143.18      6.42 o 
  -6   1   2      465.02      404.10      9.52 o 
  -5   1   2      705.92      900.28     14.47 o 
  -4   1   2     2728.56     3054.29     36.78 o 
  -3   1   2     8399.01     8711.03    119.94 o 
  -2   1   2    26370.36    28890.48    440.27 o 
  -1   1   2      875.39      919.08     15.78 o 
   0   1   2    43513.88    47626.17    506.71 o 
   1   1   2     6444.63     7229.11     87.69 o 
   2   1   2     8252.37     8580.69    117.81 o 
   3   1   2    12002.02    11832.57    161.72 o 
   4   1   2      997.52      987.90     17.56 o 
   5   1   2    14513.08    14979.52    206.41 o 
   6   1   2      190.01      192.90     11.16 o 
   7   1   2     1878.60     1628.60     34.43 o 
   8   1   2     4339.24     4128.38     70.51 o 
   9   1   2      743.92      720.18     23.43 o 
  10   1   2       92.38       94.49     11.56 o 
  11   1   2      310.02      301.35     17.55 o 
 -12   2   2     2380.76     2284.75     73.90 o 
 -11   2   2     1138.12     1138.00     53.88 o 
 -10   2   2     1715.60     1912.70     60.33 o 
  -9   2   2       38.63       44.75     15.19 o 
  -8   2   2       78.27       90.07      9.55 o 
  -7   2   2       23.98       28.59      4.09 o 
  -6   2   2     1343.41     1513.10     22.36 o 
  -5   2   2      191.77      237.92      6.57 o 
  -4   2   2      948.04      913.67     13.77 o 
  -3   2   2    33223.04    35587.23    418.54 o 
  -2   2   2    12245.46    13664.38    184.14 o 
  -1   2   2      533.20      518.01     12.45 o 
   0   2   2     5764.17     6064.16     67.01 o 
   1   2   2      118.31       92.75      4.14 o 
   2   2   2      384.51      420.30      9.52 o 
   3   2   2     4405.14     4248.68     55.35 o 
   4   2   2     1439.05     1249.59     24.73 o 
   5   2   2       89.74       81.52      8.14 o 
   6   2   2    13481.42    13483.66    403.58 o 
   7   2   2     7919.97     8129.97    121.26 o 
   8   2   2     1542.18     1460.41     33.58 o 
   9   2   2      536.97      476.87     19.85 o 
  10   2   2      129.87      135.04     19.83 o 
  11   2   2      998.56      970.01     30.65 o 
 -12   3   2       46.18       86.06     18.03 o 
 -11   3   2       76.41       67.54     14.62 o 
 -10   3   2        0.37       18.34     10.38 o 
  -9   3   2     1387.12     1319.61     45.20 o 
  -8   3   2     2252.54     2267.17     48.44 o 
  -7   3   2      767.42      837.13     18.35 o 
  -6   3   2     5835.99     6002.43     70.49 o 
  -5   3   2        6.04       20.83      3.02 o 
  -4   3   2       34.77       35.72      4.22 o 
  -3   3   2     5997.97     6622.37     81.80 o 
  -2   3   2     6818.09     7010.38    111.45 o 
  -1   3   2     2404.89     2522.57     36.80 o 
   0   3   2    14111.62    14939.59    161.09 o 
   1   3   2     9772.31    10457.65    125.59 o 
   2   3   2    13847.11    14240.74    170.42 o 
   3   3   2       70.87       55.56      4.43 o 
   4   3   2     1617.35     1630.39     25.85 o 
   5   3   2      405.64      319.47     11.89 o 
   6   3   2     3798.13     3445.42    137.29 o 
   7   3   2      231.65      220.46     14.11 o 
   8   3   2     4925.85     4864.55     80.45 o 
   9   3   2     4452.06     4451.64     76.99 o 
  10   3   2      142.03      174.88     14.51 o 
  11   3   2     2303.32     2396.05     82.59 o 
 -12   4   2      716.90      694.19     55.08 o 
 -11   4   2      403.27      442.37     27.99 o 
 -10   4   2      500.65      559.53     29.35 o 
  -9   4   2      290.63      213.06     18.03 o 
  -8   4   2     1357.51     1311.74     33.08 o 
  -7   4   2     1548.56     1457.87     26.29 o 
  -6   4   2     1177.36     1181.52     20.18 o 
  -5   4   2      347.11      370.87     11.77 o 
  -4   4   2     1120.69     1219.72     17.30 o 
  -3   4   2     2876.54     2751.61     36.82 o 
  -2   4   2      925.47     1010.43     20.00 o 
  -1   4   2    12956.47    13772.81    182.43 o 
   0   4   2     2188.77     2286.55     27.41 o 
   1   4   2       79.11       81.11      4.04 o 
   2   4   2      978.07      914.45     15.45 o 
   3   4   2    12305.93    11857.53    144.21 o 
   4   4   2    10547.41     9995.12    123.83 o 
   5   4   2       30.74       58.64      6.73 o 
   6   4   2      267.61      234.75     11.86 o 
   7   4   2     1439.52     1335.41     30.24 o 
   8   4   2     1176.13     1177.80     29.59 o 
   9   4   2     5747.30     5724.16     94.11 o 
  10   4   2      458.58      482.23     20.16 o 
  11   4   2     2040.11     2040.87     69.34 o 
 -12   5   2     1900.45     1986.18     77.11 o 
 -11   5   2      285.83      261.17     32.54 o 
 -10   5   2      202.69      219.97     31.02 o 
  -9   5   2       24.63       34.75     10.47 o 
  -8   5   2     4139.14     4041.43     76.55 o 
  -7   5   2     1615.10     1601.85     27.26 o 
  -6   5   2     1783.43     1947.39     27.33 o 
  -5   5   2     5966.61     6054.25     70.06 o 
  -4   5   2     2570.99     2388.65     30.20 o 
  -3   5   2      239.23      254.16     11.05 o 
  -2   5   2    13040.58    14135.00    188.10 o 
  -1   5   2     5605.11     6051.89     83.03 o 
   0   5   2    30676.11    33063.40    370.62 o 
   1   5   2     4121.18     4224.50     53.56 o 
   2   5   2    20645.52    20892.24    247.70 o 
   3   5   2       24.13       33.23      7.08 o 
   4   5   2     2505.48     2436.55     35.90 o 
   5   5   2     2292.47     2308.66     40.94 o 
   6   5   2     1456.13     1349.94     70.00 o 
   7   5   2      120.18      110.21      9.90 o 
   8   5   2      189.97      193.96     12.13 o 
   9   5   2      758.04      748.76     24.18 o 
  10   5   2       30.55       50.97      9.52 o 
  11   5   2     1947.56     2075.47     82.53 o 
 -12   6   2       66.23       99.09     18.59 o 
 -11   6   2       41.97       72.29     15.74 o 
 -10   6   2     1702.15     1836.87     59.04 o 
  -9   6   2       56.11       64.15     12.60 o 
  -8   6   2       33.80       38.70      7.46 o 
  -7   6   2     2827.99     2709.47    102.17 o 
  -6   6   2     5687.65     6027.93     71.16 o 
  -5   6   2      153.92      196.00      6.42 o 
  -4   6   2        1.82        4.44      2.31 o 
  -3   6   2    11343.58    11560.04    139.77 o 
  -2   6   2    10930.80    11831.92    158.84 o 
  -1   6   2      568.46      650.40     11.23 o 
   0   6   2    11028.82    11592.81    126.19 o 
   1   6   2     4463.17     4764.71     72.25 o 
   2   6   2     2694.04     2799.77     38.18 o 
   3   6   2     7140.73     7232.31     90.88 o 
   4   6   2     1027.94      945.92     18.04 o 
   5   6   2     1855.07     1744.68     33.40 o 
   6   6   2      815.69      746.66     28.35 o 
   7   6   2     1098.42      951.96     24.62 o 
   8   6   2      831.39      732.19     22.43 o 
   9   6   2      625.70      650.47     25.59 o 
  10   6   2      189.10      238.11     20.94 o 
  11   6   2      105.22      102.47     17.87 o 
 -12   7   2      771.31      804.32     39.91 o 
 -11   7   2     2162.78     1988.97    131.50 o 
 -10   7   2      875.71      891.81     67.30 o 
  -9   7   2     3007.04     3282.27     85.67 o 
  -8   7   2      771.94      695.69     31.03 o 
  -7   7   2     2155.30     2054.73     37.76 o 
  -6   7   2      470.46      513.85     11.34 o 
  -5   7   2    23576.46    25038.86    271.11 o 
  -4   7   2     4039.39     4164.70     49.34 o 
  -3   7   2     8647.84     8934.59     99.14 o 
  -2   7   2       11.87       17.67      3.73 o 
  -1   7   2    67346.04    73476.02    851.12 o 
   0   7   2      746.08      679.14     10.71 o 
   1   7   2    13965.45    14990.37    162.90 o 
   2   7   2     7261.92     7625.69    106.18 o 
   3   7   2      543.94      512.65     11.74 o 
   4   7   2     2175.20     2075.43     32.03 o 
   5   7   2        6.26       17.94      4.60 o 
   6   7   2       37.26       38.01      6.82 o 
   7   7   2      434.91      353.87     14.73 o 
   8   7   2     1218.44     1182.05     29.67 o 
   9   7   2     6223.49     6130.44    101.82 o 
  10   7   2      770.98      809.42     26.37 o 
  11   7   2      968.49     1061.22     48.43 o 
 -12   8   2      455.52      447.62     45.20 o 
 -11   8   2       92.08      132.41     19.88 o 
 -10   8   2     3746.89     3759.47     98.14 o 
  -9   8   2     1307.90     1202.94     42.99 o 
  -8   8   2     1864.07     1805.03     36.11 o 
  -7   8   2     3090.34     3041.43     51.25 o 
  -6   8   2    12038.88    12475.87    130.29 o 
  -5   8   2      835.47      768.91     13.69 o 
  -4   8   2      822.43      664.55     11.72 o 
  -3   8   2    29617.97    31755.40    444.99 o 
  -2   8   2     7133.32     8137.50     99.09 o 
  -1   8   2        3.18       11.29      4.68 o 
   0   8   2      802.04      704.57     11.71 o 
   1   8   2    31394.79    33061.90    354.22 o 
   2   8   2       21.05       24.49      3.58 o 
   3   8   2     1941.48     1952.74     29.69 o 
   4   8   2       37.06       28.28      4.75 o 
   5   8   2     1063.65     1166.09     22.22 o 
   6   8   2     1499.59     1429.24     63.49 o 
   7   8   2      407.47      422.51     24.13 o 
   8   8   2       18.03        8.68      5.95 o 
   9   8   2      873.78      927.19     27.35 o 
  10   8   2      269.50      296.42     34.41 o 
  11   8   2      542.06      515.94     31.24 o 
 -12   9   2      778.22      820.65     61.54 o 
 -11   9   2      211.75      233.12     32.67 o 
 -10   9   2       42.34       52.75     13.32 o 
  -9   9   2       92.95      120.94     15.82 o 
  -8   9   2    11638.97    11409.87    163.56 o 
  -7   9   2     1356.33     1350.81     28.41 o 
  -6   9   2       83.66       96.94      5.65 o 
  -5   9   2     4021.75     4086.34     49.90 o 
  -4   9   2     2635.71     2580.33     32.97 o 
  -3   9   2      592.17      499.75      9.47 o 
  -2   9   2    15694.48    16443.55    240.90 o 
  -1   9   2     6261.46     6610.66     81.62 o 
   0   9   2      141.15      150.23      7.19 o 
   1   9   2     2849.02     2772.62     34.15 o 
   2   9   2     1641.37     1598.18     22.10 o 
   3   9   2      177.61      108.84      6.31 o 
   4   9   2      900.20      761.32     16.25 o 
   5   9   2     3601.87     3535.70     50.98 o 
   6   9   2     1251.04     1129.61     37.05 o 
   7   9   2    12955.79    12728.95    181.95 o 
   8   9   2        6.07        2.62      5.92 o 
   9   9   2      121.93      114.07     12.01 o 
  10   9   2     1888.72     1899.02     43.64 o 
  11   9   2      148.72      194.07     23.43 o 
 -12  10   2       64.19       29.63     22.92 o 
 -11  10   2     1028.94      900.30     61.67 o 
 -10  10   2     1677.53     1533.93     78.51 o 
  -9  10   2       50.88       58.15     12.46 o 
  -8  10   2      358.89      361.55     14.61 o 
  -7  10   2    11651.04    11787.19    166.97 o 
  -6  10   2     8152.87     8241.77     95.25 o 
  -5  10   2     5571.69     5664.17     66.93 o 
  -4  10   2    12513.88    12754.36    141.08 o 
  -3  10   2    21762.83    23379.85    252.70 o 
  -2  10   2     1884.91     1845.44     27.97 o 
  -1  10   2     7871.44     8151.29     99.84 o 
   0  10   2    11222.01    11889.81    130.66 o 
   1  10   2      139.24      132.15      5.06 o 
   2  10   2     5978.65     5915.24     68.41 o 
   3  10   2     5656.38     5718.95     66.85 o 
   4  10   2     1322.70     1222.97     22.21 o 
   5  10   2        0.27        1.67      3.92 o 
   6  10   2    13080.65    12513.52    363.56 o 
   7  10   2      234.47      226.63     12.66 o 
   8  10   2        2.14        3.91      6.33 o 
   9  10   2      214.29      187.24     13.41 o 
  10  10   2     1148.28     1099.67     31.65 o 
  11  10   2      125.96      194.80     23.36 o 
 -11  11   2      741.96      714.16     54.32 o 
 -10  11   2       19.27       14.56     17.85 o 
  -9  11   2     1586.39     1525.16     48.65 o 
  -8  11   2     1431.63     1290.98     29.27 o 
  -7  11   2      478.61      489.73     15.96 o 
  -6  11   2    13958.32    14418.28    160.99 o 
  -5  11   2     7236.59     7115.10     82.64 o 
  -4  11   2        0.10       11.13      3.31 o 
  -3  11   2     1879.42     2001.07     26.68 o 
  -2  11   2    10548.04    10904.87    132.42 o 
  -1  11   2     4283.49     4756.64     61.10 o 
   0  11   2     2371.45     2355.13     29.94 o 
   1  11   2      781.25      798.60     13.35 o 
   2  11   2     1808.32     1812.56     25.00 o 
   3  11   2     4067.26     4338.95     58.59 o 
   4  11   2      404.13      387.97     11.49 o 
   5  11   2     1559.90     1630.04     28.56 o 
   6  11   2       17.21       31.36      6.83 o 
   7  11   2     5365.58     5230.28     84.19 o 
   8  11   2      669.90      643.50     21.32 o 
   9  11   2     1375.11     1364.66     34.38 o 
  10  11   2      192.81      213.89     14.78 o 
 -11  12   2       79.50       86.36     27.48 o 
 -10  12   2      145.08      175.63     32.16 o 
  -9  12   2     2621.26     2518.02    143.78 o 
  -8  12   2      204.41      227.47     14.51 o 
  -7  12   2     1925.06     1839.30     35.66 o 
  -6  12   2      781.92      745.33     14.84 o 
  -5  12   2      763.98      738.03     13.97 o 
  -4  12   2     4068.39     4225.92     51.28 o 
  -3  12   2    31993.79    33501.47    392.81 o 
  -2  12   2     4471.39     4577.15     82.01 o 
  -1  12   2    24128.15    25367.34    298.93 o 
   0  12   2     4577.69     4712.03     55.38 o 
   1  12   2     1239.99     1434.50     20.61 o 
   2  12   2      305.25      249.98      7.28 o 
   3  12   2     1403.90     1383.95     23.85 o 
   4  12   2       21.21       62.17      5.96 o 
   5  12   2       63.29       93.57      7.30 o 
   6  12   2     3297.47     3240.18     56.12 o 
   7  12   2     5695.40     5604.08     89.21 o 
   8  12   2      777.21      748.78     23.12 o 
   9  12   2     1113.74     1110.96     30.63 o 
  10  12   2      119.26      136.71     13.23 o 
 -11  13   2     4659.10     4717.13    178.29 o 
 -10  13   2        4.03      -14.18     14.18 o 
  -9  13   2      346.17      348.01     22.12 o 
  -8  13   2     9004.73     9340.02    158.09 o 
  -7  13   2     3764.27     3837.89     73.36 o 
  -6  13   2      205.85      213.13     11.56 o 
  -5  13   2      237.65      202.60      7.20 o 
  -4  13   2      279.62      264.49      7.45 o 
  -3  13   2      473.57      497.23     21.36 o 
  -2  13   2    28117.61    28986.20    340.93 o 
  -1  13   2     2106.02     2081.55     31.16 o 
   0  13   2     3243.81     3432.35     42.12 o 
   1  13   2     1346.02     1419.54     20.80 o 
   2  13   2     8073.15     8369.34     95.41 o 
   3  13   2      464.90      434.26     10.05 o 
   4  13   2      129.23       95.99      7.19 o 
   5  13   2      833.05      742.02     17.60 o 
   6  13   2     2401.43     2244.39     42.71 o 
   7  13   2     1835.93     1687.13     36.56 o 
   8  13   2       55.32       71.21      9.65 o 
   9  13   2     3881.54     4037.28     72.45 o 
  10  13   2       21.20       27.15      8.79 o 
 -11  14   2     3459.99     3512.30    144.73 o 
 -10  14   2     2415.40     2566.93    112.06 o 
  -9  14   2        9.27        9.23      9.89 o 
  -8  14   2     1630.15     1530.03     42.24 o 
  -7  14   2      302.89      244.77     14.39 o 
  -6  14   2     1023.44      935.59     26.48 o 
  -5  14   2      588.37      584.92     12.46 o 
  -4  14   2     3188.10     3234.72     41.29 o 
  -3  14   2     9297.16     9683.27    119.93 o 
  -2  14   2      411.19      477.05     16.99 o 
  -1  14   2     7220.73     7284.29    105.01 o 
   0  14   2       25.78       17.25      3.08 o 
   1  14   2      183.06      209.78      8.87 o 
   2  14   2      672.96      796.37     14.42 o 
   3  14   2     8795.02     8885.05    101.90 o 
   4  14   2    12739.84    13046.77    161.99 o 
   5  14   2      536.20      503.71     14.50 o 
   6  14   2      265.51      237.89     14.54 o 
   7  14   2     1002.40      923.27     25.55 o 
   8  14   2      366.45      381.90     16.92 o 
   9  14   2     1439.41     1499.13     36.98 o 
  10  14   2     2254.79     2273.80     61.69 o 
 -11  15   2      754.69      821.28     61.16 o 
 -10  15   2      506.26      485.35     44.70 o 
  -9  15   2      267.59      252.01     20.14 o 
  -8  15   2     1028.20     1049.17     31.41 o 
  -7  15   2       27.09       30.31      8.94 o 
  -6  15   2     8902.85     9137.84    116.02 o 
  -5  15   2     9029.38     8799.92    111.43 o 
  -4  15   2     1247.82     1180.36     21.70 o 
  -3  15   2      198.50      153.77      7.39 o 
  -2  15   2     1666.48     1462.04     24.46 o 
  -1  15   2     2213.84     1816.36     28.70 o 
   0  15   2     1119.59     1047.10     16.75 o 
   1  15   2     2518.87     2198.90     32.48 o 
   2  15   2      574.85      417.00      9.93 o 
   3  15   2      125.86      217.77      9.79 o 
   4  15   2     2773.73     2474.24     38.88 o 
   5  15   2     2017.74     1883.64     32.72 o 
   6  15   2      568.76      573.96     18.57 o 
   7  15   2     2283.61     2234.06     44.58 o 
   8  15   2       43.13       59.50     11.54 o 
   9  15   2      142.02      136.43     16.17 o 
  10  15   2      952.69      884.90     55.41 o 
 -11  16   2      795.49      714.16     57.11 o 
 -10  16   2      200.50      167.65     33.30 o 
  -9  16   2     1179.12     1135.28     42.14 o 
  -8  16   2    10543.33    10539.39    177.90 o 
  -7  16   2     4608.39     4603.28     86.62 o 
  -6  16   2      277.66      267.17     14.96 o 
  -5  16   2      867.24      890.33     25.88 o 
  -4  16   2       17.51       23.18      4.57 o 
  -3  16   2       91.38       46.63      5.22 o 
  -2  16   2     1315.86     1389.63     23.97 o 
  -1  16   2     8617.47     9262.55    115.56 o 
   0  16   2     2431.51     2394.64     31.91 o 
   1  16   2      445.39      344.38      9.28 o 
   2  16   2      653.26      679.62     13.46 o 
   3  16   2     1164.92     1080.55     18.68 o 
   4  16   2      284.04      312.66     13.69 o 
   5  16   2     1215.61     1134.88     24.03 o 
   6  16   2      144.18      167.05     10.78 o 
   7  16   2     5206.39     5151.71     84.11 o 
   8  16   2      179.67      165.15     12.71 o 
   9  16   2       36.62       60.60      9.94 o 
  10  16   2      511.00      499.54     31.03 o 
 -11  17   2       14.05       38.24     20.77 o 
 -10  17   2       11.07       22.16     21.91 o 
  -9  17   2     2352.49     2381.34     68.71 o 
  -8  17   2      157.99      166.92     14.64 o 
  -7  17   2     2385.43     2307.66     71.79 o 
  -6  17   2       11.63       24.85     12.15 o 
  -5  17   2      293.10      270.00     10.10 o 
  -4  17   2     7603.39     7673.38     98.69 o 
  -3  17   2      936.73      942.24     18.93 o 
  -2  17   2      823.40      594.35     19.08 o 
  -1  17   2     7270.38     7059.44     90.60 o 
   0  17   2      110.25       91.66      4.92 o 
   1  17   2     2053.82     2029.68     28.67 o 
   2  17   2      627.50      519.01     11.74 o 
   3  17   2      507.61      473.66     11.55 o 
   4  17   2     1815.03     1718.01     30.32 o 
   5  17   2     3721.72     3536.63     53.14 o 
   6  17   2      990.71     1043.56     25.99 o 
   7  17   2     1002.55      971.64     30.27 o 
   8  17   2       45.74       46.05      9.22 o 
   9  17   2     3089.10     3239.83     92.84 o 
  10  17   2       10.26       -3.78     14.56 o 
 -11  18   2      153.58      152.20     33.43 o 
 -10  18   2      125.74       96.36     27.48 o 
  -9  18   2     3243.32     3172.25     84.53 o 
  -8  18   2      442.99      427.06     20.50 o 
  -7  18   2      730.22      696.06     24.77 o 
  -6  18   2     2355.09     2375.26     51.68 o 
  -5  18   2      172.96      179.34      8.83 o 
  -4  18   2       86.41       68.20      6.24 o 
  -3  18   2     4453.27     4398.60     60.74 o 
  -2  18   2      347.38      249.34      9.37 o 
  -1  18   2     1541.43     1424.27     25.07 o 
   0  18   2     3815.55     3494.88     49.53 o 
   1  18   2     6182.97     5947.38     71.06 o 
   2  18   2     5382.16     5167.65     63.20 o 
   3  18   2       20.03       21.58      4.80 o 
   4  18   2     5068.51     4718.11    115.92 o 
   5  18   2      120.82      139.84     10.00 o 
   6  18   2     4551.96     4454.02     65.77 o 
   7  18   2      119.14      132.91     11.64 o 
   8  18   2     1120.20     1060.89     34.02 o 
   9  18   2      667.75      661.67     27.72 o 
  10  18   2      735.97      816.80     40.71 o 
 -11  19   2       31.56       18.87     18.23 o 
 -10  19   2      149.87      140.55     32.54 o 
  -9  19   2        7.54       15.31     12.50 o 
  -8  19   2     1587.75     1542.44     41.54 o 
  -7  19   2        6.55        6.00      7.62 o 
  -6  19   2      486.72      502.32     20.10 o 
  -5  19   2     2344.70     2286.81     37.22 o 
  -4  19   2       63.64       54.48      9.01 o 
  -3  19   2      595.64      593.79     26.89 o 
  -2  19   2      553.15      583.83     14.72 o 
  -1  19   2      607.80      761.12     17.05 o 
   0  19   2     3091.66     3051.27     44.80 o 
   1  19   2        8.89       41.01      4.52 o 
   2  19   2    15401.27    15417.36    172.35 o 
   3  19   2     1225.87     1152.30     22.81 o 
   4  19   2     1302.75     1272.67     25.22 o 
   5  19   2      437.98      408.38     13.94 o 
   6  19   2     2778.03     2737.62     45.70 o 
   7  19   2     1152.01     1153.89     34.76 o 
   8  19   2      702.47      780.35     28.85 o 
   9  19   2      113.52      104.06     14.41 o 
  10  19   2      101.57      109.90     18.80 o 
 -11  20   2       68.30       80.41     27.22 o 
 -10  20   2      417.80      399.12     43.81 o 
  -9  20   2      127.99      112.19     14.60 o 
  -8  20   2       24.47       29.85     11.04 o 
  -7  20   2     2473.87     2545.61     80.65 o 
  -6  20   2      311.50      311.32     22.04 o 
  -5  20   2    11782.62    11263.97    312.01 o 
  -4  20   2     1043.42     1023.47     21.41 o 
  -3  20   2     7668.09     7555.67     98.32 o 
  -2  20   2       32.02       49.00      6.52 o 
  -1  20   2      254.87      264.67     12.95 o 
   0  20   2      923.39      886.43     18.93 o 
   1  20   2     6279.80     5896.52     78.61 o 
   2  20   2      817.90      754.71     17.63 o 
   3  20   2    14306.94    14498.12    202.02 o 
   4  20   2      518.00      515.04     25.19 o 
   5  20   2      738.91      759.12     19.54 o 
   6  20   2     6003.14     6155.31     96.74 o 
   7  20   2     2460.67     2477.01     57.03 o 
   8  20   2        9.33       15.83      9.41 o 
   9  20   2     2225.65     2316.99    118.27 o 
 -10  21   2      242.59      255.91     35.83 o 
  -9  21   2     2684.34     2601.77     61.26 o 
  -8  21   2     3303.64     3310.61     71.63 o 
  -7  21   2      562.89      598.08     33.29 o 
  -6  21   2     1735.32     1689.69     42.20 o 
  -5  21   2       30.88       50.06     10.40 o 
  -4  21   2     1087.61      929.86     20.42 o 
  -3  21   2     3050.44     3037.51     46.03 o 
  -2  21   2     8083.24     7999.01    115.17 o 
  -1  21   2      361.37      287.78     14.41 o 
   0  21   2      477.34      537.58     14.54 o 
   1  21   2      935.11      861.68     18.96 o 
   2  21   2      135.70      131.55      8.27 o 
   3  21   2     7753.14     7398.15    184.49 o 
   4  21   2        7.65        3.98      4.89 o 
   5  21   2     8580.71     8329.10    143.53 o 
   6  21   2     3196.99     3119.67     57.21 o 
   7  21   2     1048.73      996.47     32.44 o 
   8  21   2      101.96       92.47     13.26 o 
   9  21   2      620.02      588.91     26.91 o 
 -10  22   2        4.86       -6.20     19.75 o 
  -9  22   2      207.62      201.02     17.76 o 
  -8  22   2      500.14      548.09     31.44 o 
  -7  22   2     1572.64     1573.03     41.98 o 
  -6  22   2     5796.54     5859.40    107.62 o 
  -5  22   2     1153.44     1090.03     23.27 o 
  -4  22   2       11.83       20.80      5.18 o 
  -3  22   2      722.80      680.53     23.29 o 
  -2  22   2     3705.74     3683.47     64.28 o 
  -1  22   2       31.78       40.79      5.72 o 
   0  22   2     8486.14     8118.48    105.26 o 
   1  22   2       25.82       27.42      5.21 o 
   2  22   2      279.70      270.75     10.71 o 
   3  22   2      122.50      114.90      9.45 o 
   4  22   2     2458.83     2343.38     44.35 o 
   5  22   2     2764.47     2694.81     50.40 o 
   6  22   2     3125.03     3156.76     58.11 o 
   7  22   2      150.37      160.34     15.60 o 
   8  22   2     1907.10     1964.33     51.10 o 
   9  22   2        2.59       -6.85      8.20 o 
 -10  23   2      324.76      325.68     40.14 o 
  -9  23   2        1.94        1.46     10.94 o 
  -8  23   2       20.86       38.85     11.00 o 
  -7  23   2      506.20      517.52     23.01 o 
  -6  23   2      566.75      625.94     24.28 o 
  -5  23   2      187.45      210.73     10.36 o 
  -4  23   2       61.72       71.18      7.15 o 
  -3  23   2       28.60       29.50     12.30 o 
  -2  23   2     3261.72     3069.50     70.28 o 
  -1  23   2      288.36      236.14     10.57 o 
   0  23   2     3610.75     3530.04     52.19 o 
   1  23   2      747.90      704.70     17.21 o 
   2  23   2     3098.50     2883.84     44.95 o 
   3  23   2     3214.83     3064.71     62.55 o 
   4  23   2       69.80       79.98     11.38 o 
   5  23   2      545.20      511.67     25.68 o 
   6  23   2     3078.20     3010.23     56.38 o 
   7  23   2      690.62      653.40     26.65 o 
   8  23   2      138.91      133.01     15.61 o 
   9  23   2       48.60       47.52     11.64 o 
 -10  24   2     5628.69     5613.43    431.09 o 
  -9  24   2      147.35      149.99     16.80 o 
  -8  24   2     3770.13     3915.21     81.87 o 
  -7  24   2      222.08      230.86     16.94 o 
  -6  24   2      302.23      323.97     18.01 o 
  -5  24   2       44.89       65.40      7.33 o 
  -4  24   2       45.75       64.65      7.15 o 
  -3  24   2      211.54      223.74     10.89 o 
  -2  24   2     4028.81     3984.61    104.81 o 
  -1  24   2     4571.94     4534.71     67.02 o 
   0  24   2      660.40      661.73     17.04 o 
   1  24   2     2272.16     2080.37     39.97 o 
   2  24   2      258.24      278.73     26.34 o 
   3  24   2      911.80      952.83     29.30 o 
   4  24   2     8651.53     8744.31    149.03 o 
   5  24   2       24.63       30.05      9.80 o 
   6  24   2      495.90      513.52     23.80 o 
   7  24   2      275.85      293.26     18.53 o 
   8  24   2     2027.76     2057.50     65.78 o 
   9  24   2      141.50      124.95     20.10 o 
 -10  25   2      180.48      189.45     24.00 o 
  -9  25   2       43.98       61.19     13.18 o 
  -8  25   2       28.48       60.80     12.63 o 
  -7  25   2      172.92      162.89     15.20 o 
  -6  25   2      950.47      921.89     30.41 o 
  -5  25   2     6505.38     6625.01     91.28 o 
  -4  25   2     4451.18     4371.25     97.28 o 
  -3  25   2     1717.31     1711.66     31.57 o 
  -2  25   2      176.22      191.10     14.90 o 
  -1  25   2      692.95      669.79     17.62 o 
   0  25   2      149.49      138.75     10.22 o 
   1  25   2      286.59      260.15     23.71 o 
   2  25   2      243.65      221.55     12.37 o 
   3  25   2      186.54      217.97     15.33 o 
   4  25   2     2370.73     2343.71     99.86 o 
   5  25   2       10.96       33.18      9.30 o 
   6  25   2     1920.36     1869.62     56.74 o 
   7  25   2       40.51       45.61     13.08 o 
   8  25   2      872.14      873.30     50.56 o 
   9  25   2      186.95      165.50     33.94 o 
 -10  26   2        5.19       26.53     17.98 o 
  -9  26   2      460.36      430.22     29.36 o 
  -8  26   2      438.91      441.05     23.10 o 
  -7  26   2     1529.93     1539.38     43.26 o 
  -6  26   2     1753.36     1762.18     45.64 o 
  -5  26   2     2319.07     2311.12     45.76 o 
  -4  26   2      103.31      140.55     10.28 o 
  -3  26   2       85.94       96.52      8.54 o 
  -2  26   2      173.86      199.31     10.37 o 
  -1  26   2      125.58      131.68     14.64 o 
   0  26   2      427.02      393.21     22.88 o 
   1  26   2        3.78       18.03      6.50 o 
   2  26   2      794.41      769.23     22.29 o 
   3  26   2      126.00      110.12     12.65 o 
   4  26   2      569.55      538.04     23.12 o 
   5  26   2       11.95       22.11     15.27 o 
   6  26   2      876.62      813.16     45.82 o 
   7  26   2      625.12      658.68     53.50 o 
   8  26   2      570.22      651.73     34.33 o 
  -9  27   2     1005.94     1098.74     38.49 o 
  -8  27   2     1252.58     1396.63     42.67 o 
  -7  27   2     3261.53     3389.54    120.32 o 
  -6  27   2       36.29       49.67     10.40 o 
  -5  27   2       17.23       28.40      7.34 o 
  -4  27   2     8605.37     8844.25    132.14 o 
  -3  27   2       12.36       13.69      5.58 o 
  -2  27   2    16456.93    16453.71    204.29 o 
  -1  27   2       79.07       81.00     11.08 o 
   0  27   2      813.74      810.35     22.86 o 
   1  27   2     7344.95     7328.99    110.36 o 
   2  27   2       19.86       22.33      7.00 o 
   3  27   2     1018.17      975.17     33.42 o 
   4  27   2     2752.61     2659.36     59.66 o 
   5  27   2        5.94       -0.19      8.77 o 
   6  27   2      189.15      224.49     17.80 o 
   7  27   2      592.77      619.85     58.18 o 
   8  27   2       19.51       57.31     29.44 o 
  -9  28   2     3501.19     3605.36     81.53 o 
  -8  28   2      884.65      900.61     37.26 o 
  -7  28   2        6.73       -0.32      9.35 o 
  -6  28   2      196.74      212.95     23.36 o 
  -5  28   2       33.44       40.49      8.18 o 
  -4  28   2      331.97      321.18     12.06 o 
  -3  28   2       59.65       64.14      7.72 o 
  -2  28   2     4186.29     4278.19     71.27 o 
  -1  28   2    10525.08    10437.46    150.78 o 
   0  28   2     3257.51     3206.19     71.85 o 
   1  28   2     1478.66     1500.85     37.75 o 
   2  28   2      187.80      183.24     13.52 o 
   3  28   2      499.82      425.97     24.74 o 
   4  28   2       99.56      102.49     19.33 o 
   5  28   2      386.77      388.79     21.35 o 
   6  28   2       32.88       31.49     10.69 o 
   7  28   2       57.26       66.09     15.42 o 
   8  28   2       95.15       92.03     17.74 o 
  -9  29   2      129.87      164.54     18.79 o 
  -8  29   2      544.45      567.79     33.10 o 
  -7  29   2      684.47      689.21     29.16 o 
  -6  29   2       62.86       81.69     12.72 o 
  -5  29   2     9521.15     9643.63    144.64 o 
  -4  29   2        1.16       -4.69      6.60 o 
  -3  29   2     2286.68     2131.15     43.40 o 
  -2  29   2      978.48     1039.58     27.40 o 
  -1  29   2     2177.02     2320.01     45.85 o 
   0  29   2     3534.75     3382.57     59.89 o 
   1  29   2     3724.30     3726.77     81.40 o 
   2  29   2     5114.85     5219.43     84.55 o 
   3  29   2      479.61      439.74     21.57 o 
   4  29   2       15.23       22.37      9.83 o 
   5  29   2      139.37      150.31     16.21 o 
   6  29   2      832.32      843.89     37.32 o 
   7  29   2     1330.92     1408.25     67.49 o 
   8  29   2       74.47       89.78     23.55 o 
  -9  30   2       40.03       71.52     14.17 o 
  -8  30   2       10.94       -4.55     15.13 o 
  -7  30   2     1979.75     2010.12     53.40 o 
  -6  30   2     1441.85     1461.51     42.72 o 
  -5  30   2     2252.93     2280.36     68.38 o 
  -4  30   2     1819.64     1751.51     38.79 o 
  -3  30   2     6645.75     6662.71    103.85 o 
  -2  30   2        4.24       11.50      6.95 o 
  -1  30   2     8346.92     8147.16    122.79 o 
   0  30   2      277.23      289.02     15.16 o 
   1  30   2       39.38       43.27     10.38 o 
   2  30   2        0.44       22.93      7.77 o 
   3  30   2     1492.47     1527.92     42.64 o 
   4  30   2      104.82      109.79     14.40 o 
   5  30   2     1081.17     1053.80     36.09 o 
   6  30   2       49.10       49.85     11.49 o 
   7  30   2      108.21      136.43     19.88 o 
  -8  31   2       13.32       15.82     13.42 o 
  -7  31   2       15.56       25.11     13.53 o 
  -6  31   2     2751.92     2897.59     82.66 o 
  -5  31   2      364.89      355.31     36.09 o 
  -4  31   2     3131.14     3057.53     67.27 o 
  -3  31   2      128.07      109.94     16.37 o 
  -2  31   2      699.41      673.79     22.19 o 
  -1  31   2      719.53      881.71     26.39 o 
   0  31   2       25.11       59.16      9.21 o 
   1  31   2        0.96        4.78      6.86 o 
   2  31   2     1234.28     1077.61     34.51 o 
   3  31   2      362.54      312.74     20.65 o 
   4  31   2      122.70      125.71     15.24 o 
   5  31   2     1161.43     1124.48     37.28 o 
   6  31   2      140.97      143.20     16.61 o 
   7  31   2      255.80      234.24     23.30 o 
  -8  32   2      789.71      793.23     60.97 o 
  -7  32   2      426.75      479.18     59.51 o 
  -6  32   2     4916.01     4985.58    184.05 o 
  -5  32   2        5.79        8.04     22.54 o 
  -4  32   2     1669.41     1708.76     45.92 o 
  -3  32   2      886.70      896.58     43.48 o 
  -2  32   2      199.89      197.53     13.51 o 
  -1  32   2     1311.25     1324.40     33.03 o 
   0  32   2     7651.34     7344.67    113.77 o 
   1  32   2     1606.98     1489.73     42.79 o 
   2  32   2       31.29       27.75     11.82 o 
   3  32   2       79.75       82.50     13.61 o 
   4  32   2       70.55       56.28     12.23 o 
   5  32   2       16.07       14.34     14.33 o 
   6  32   2     1217.09     1315.80     42.59 o 
   7  32   2      144.50      140.68     21.45 o 
  -8  33   2        7.22        7.57     14.01 o 
  -7  33   2        7.77        2.49     13.02 o 
  -6  33   2      665.87      708.97     37.17 o 
  -5  33   2      341.50      348.74     26.62 o 
  -4  33   2     2340.00     2339.42     56.91 o 
  -3  33   2     3314.96     3379.28     97.30 o 
  -2  33   2       54.74       60.15      9.78 o 
  -1  33   2      227.12      250.26     15.05 o 
   0  33   2      190.97      231.98     30.14 o 
   1  33   2       96.05      129.38     12.62 o 
   2  33   2       69.66       55.93     12.40 o 
   3  33   2      114.24      117.77     20.08 o 
   4  33   2      338.79      372.60     24.64 o 
   5  33   2      571.21      561.86     26.99 o 
   6  33   2     4276.42     4479.37     94.81 o 
  -7  34   2     1285.48     1336.32     53.76 o 
  -6  34   2      514.92      537.01     59.13 o 
  -5  34   2     3409.75     3405.88     93.53 o 
  -4  34   2      932.00      976.14     33.63 o 
  -3  34   2     3283.86     3312.50     64.64 o 
  -2  34   2       44.87       39.65     12.48 o 
  -1  34   2     1919.98     1953.72     57.62 o 
   0  34   2       96.11       87.41     14.00 o 
   1  34   2     2255.69     2223.15     47.00 o 
   2  34   2     1021.61     1007.87     34.83 o 
   3  34   2     1195.56     1124.58     46.97 o 
   4  34   2       13.85       33.13     12.20 o 
   5  34   2       10.73       25.10     14.23 o 
   6  34   2      588.31      598.41     29.28 o 
  -7  35   2      474.38      515.12     33.48 o 
  -6  35   2      865.77      879.87     49.57 o 
  -5  35   2     1598.78     1631.48     89.90 o 
  -4  35   2      665.57      635.19     27.80 o 
  -3  35   2     2183.41     2235.87     47.89 o 
  -2  35   2       78.52       87.78     11.36 o 
  -1  35   2      379.75      393.49     22.57 o 
   0  35   2      131.36      122.89     12.29 o 
   1  35   2       12.02       44.79     18.41 o 
   2  35   2      849.54      847.16     31.80 o 
   3  35   2      521.42      490.65     24.93 o 
   4  35   2     1633.82     1609.24     47.18 o 
   5  35   2      533.59      568.40     28.20 o 
   6  35   2     1904.18     2006.34     71.23 o 
  -6  36   2      197.66      165.46     22.37 o 
  -5  36   2       33.96        6.41     13.26 o 
  -4  36   2      141.95      149.95     16.45 o 
  -3  36   2     1032.18     1003.27     29.89 o 
  -2  36   2     1977.72     1921.87     43.70 o 
  -1  36   2      228.16      235.97     15.36 o 
   0  36   2      199.79      251.98     15.99 o 
   1  36   2      361.97      358.38     23.98 o 
   2  36   2     1169.57     1121.06     38.22 o 
   3  36   2      664.64      631.29     28.92 o 
   4  36   2     1097.87     1105.15     38.77 o 
   5  36   2        0.04        8.29     11.02 o 
  -6  37   2      406.21      382.10     28.88 o 
  -5  37   2      207.85      180.49     22.81 o 
  -4  37   2     1509.88     1517.83     45.15 o 
  -3  37   2       41.39       58.68     10.34 o 
  -2  37   2     5982.13     5788.92    159.10 o 
  -1  37   2      330.19      382.37     19.49 o 
   0  37   2     1997.63     1927.08     44.82 o 
   1  37   2      262.66      290.78     17.59 o 
   2  37   2      514.84      480.59     25.29 o 
   3  37   2     1111.14     1109.32     47.71 o 
   4  37   2      274.74      289.94     33.60 o 
   5  37   2      175.95      239.05     24.65 o 
  -5  38   2      129.85      110.78     20.45 o 
  -4  38   2       15.23       10.11     10.30 o 
  -3  38   2     1614.53     1560.01     63.30 o 
  -2  38   2     1894.68     1813.78     50.37 o 
  -1  38   2       28.24       38.59      9.94 o 
   0  38   2     1721.99     1520.61     49.35 o 
   1  38   2     3041.69     3173.86     62.87 o 
   2  38   2        0.06       11.35     10.40 o 
   3  38   2       10.41       15.06     21.19 o 
   4  38   2      135.77      117.49     16.24 o 
  -5  39   2      623.96      659.71     51.66 o 
  -4  39   2        5.11       29.71     14.99 o 
  -3  39   2      201.62      222.84     18.69 o 
  -2  39   2        1.11       46.71     10.48 o 
  -1  39   2     2566.96     2421.41     52.58 o 
   0  39   2     1534.37     1620.31     40.78 o 
   1  39   2      426.79      520.85     28.35 o 
   2  39   2      217.35      224.02     19.91 o 
   3  39   2      951.84      959.45     40.77 o 
   4  39   2      121.50      136.37     30.64 o 
  -4  40   2       37.55       68.63     25.77 o 
  -3  40   2       45.40       34.39     11.29 o 
  -2  40   2     3144.17     3281.64     65.25 o 
  -1  40   2      909.60     1008.28     37.66 o 
   0  40   2      261.93      324.44     20.98 o 
   1  40   2       92.56       77.16     19.27 o 
   2  40   2     1026.81      992.94     45.71 o 
   3  40   2        0.44        5.50     13.50 o 
  -3  41   2     1195.78     1194.88     41.26 o 
  -2  41   2      239.78      296.61     18.26 o 
  -1  41   2      222.64      252.27     17.23 o 
   0  41   2     1960.20     1920.86     46.41 o 
   1  41   2      194.64      166.41     18.88 o 
   2  41   2      856.94      861.19     42.87 o 
  -2  42   2       14.98       25.34     21.55 o 
  -1  42   2      339.60      390.88     34.41 o 
   0  42   2     2197.42     2294.31     52.61 o 
   1  42   2     1993.03     2061.82     97.50 o 
 -11   0   3       11.31       16.46     14.18 o 
  -9   0   3     1837.53     1830.73     79.01 o 
  -7   0   3    10519.12    10395.58    209.56 o 
  -5   0   3     1281.14     1232.75     31.08 o 
  -3   0   3     4085.15     4134.09    114.97 o 
  -1   0   3     6303.67     6896.44    108.64 o 
   1   0   3      144.01      153.22     10.63 o 
   3   0   3    10862.95    11051.88    173.79 o 
   5   0   3    18350.75    18006.12    451.10 o 
   7   0   3      358.05      356.80     27.41 o 
   9   0   3     2199.97     2112.08     64.95 o 
 -12   1   3     3616.09     3638.48    101.52 o 
 -11   1   3      371.28      388.04     25.88 o 
 -10   1   3     1037.77     1003.76     40.15 o 
  -9   1   3     7484.01     7442.16    165.42 o 
  -8   1   3        1.10       14.12      6.98 o 
  -7   1   3      487.42      483.67     15.06 o 
  -6   1   3      301.56      309.85     11.30 o 
  -5   1   3     8724.09     9448.99    117.21 o 
  -4   1   3     2241.32     2260.01     31.88 o 
  -3   1   3     3004.78     3219.85     49.07 o 
  -2   1   3     6395.99     6622.38     93.10 o 
  -1   1   3     1045.58     1092.57     15.12 o 
   0   1   3    76611.59    84127.36    895.03 o 
   1   1   3     4743.83     4711.30     54.28 o 
   2   1   3     3466.62     3821.85     45.34 o 
   3   1   3     8392.63     8113.81    101.40 o 
   4   1   3       21.51       17.94      4.76 o 
   5   1   3     4111.85     4041.72     65.23 o 
   6   1   3    20059.61    19903.44    273.96 o 
   7   1   3     3368.15     3306.65     72.14 o 
   8   1   3     1019.50     1013.54     27.70 o 
   9   1   3      485.26      514.10     20.71 o 
  10   1   3      234.90      238.65     15.94 o 
 -12   2   3      951.44     1003.29     44.81 o 
 -11   2   3      204.32      223.94     22.35 o 
 -10   2   3        4.61       12.58      9.98 o 
  -9   2   3      469.29      412.52     23.75 o 
  -8   2   3     7149.63     6805.58    191.72 o 
  -7   2   3     2139.43     1977.68     36.68 o 
  -6   2   3    16201.25    16582.57    182.39 o 
  -5   2   3      257.22      339.53      7.71 o 
  -4   2   3     1369.17     1260.57     20.75 o 
  -3   2   3     3415.24     3440.60     51.89 o 
  -2   2   3     2946.83     3151.43     47.46 o 
  -1   2   3     1305.36     1298.68     17.42 o 
   0   2   3      503.39      545.84      9.40 o 
   1   2   3    16001.39    16600.81    180.08 o 
   2   2   3      561.28      512.98      9.40 o 
   3   2   3     2676.95     2585.16     37.01 o 
   4   2   3      728.69      652.88     17.39 o 
   5   2   3       68.34       60.39      8.85 o 
   6   2   3      612.70      598.73     19.45 o 
   7   2   3       29.38       23.65     10.34 o 
   8   2   3     1546.45     1562.37     36.42 o 
   9   2   3     1269.47     1257.87     35.68 o 
  10   2   3     1324.56     1443.77     37.71 o 
 -12   3   3      146.95      210.32     28.43 o 
 -11   3   3        1.86        7.76      9.43 o 
 -10   3   3        3.37        5.80      9.24 o 
  -9   3   3     1315.85     1213.93     42.72 o 
  -8   3   3     3945.78     3789.46     73.63 o 
  -7   3   3      420.23      410.38     13.84 o 
  -6   3   3      632.64      579.25     13.32 o 
  -5   3   3     2795.80     2758.31     34.79 o 
  -4   3   3        4.69       12.00      3.86 o 
  -3   3   3      690.61      649.99     12.12 o 
  -2   3   3    24906.83    26453.66    312.92 o 
  -1   3   3    10581.54    11334.76    123.97 o 
   0   3   3    15943.78    17020.10    184.18 o 
   1   3   3      575.66      607.76     10.40 o 
   2   3   3       81.03       79.47      5.01 o 
   3   3   3    18787.36    19123.74    229.50 o 
   4   3   3       24.18       20.61      5.25 o 
   5   3   3     7854.60     7825.57    114.86 o 
   6   3   3     8480.92     8582.45    126.73 o 
   7   3   3      116.37      122.56     10.98 o 
   8   3   3      697.16      676.80     24.20 o 
   9   3   3     2086.91     2154.47     46.70 o 
  10   3   3      614.99      615.45     23.76 o 
 -12   4   3     5590.51     5843.68    145.17 o 
 -11   4   3      516.77      534.41     30.48 o 
 -10   4   3      807.25      901.68     37.89 o 
  -9   4   3     1315.24     1307.36     44.66 o 
  -8   4   3     6682.03     6394.51    294.76 o 
  -7   4   3       61.11       81.48      6.58 o 
  -6   4   3      522.83      531.05     12.75 o 
  -5   4   3      471.63      406.98     15.95 o 
  -4   4   3      174.87      207.20     11.63 o 
  -3   4   3     6635.12     7171.20     89.12 o 
  -2   4   3     2950.33     2957.89     42.82 o 
  -1   4   3       79.35       74.36      3.95 o 
   0   4   3       38.68       29.93      2.85 o 
   1   4   3    17167.34    18011.64    194.96 o 
   2   4   3        1.97       -2.98      2.98 o 
   3   4   3     1595.42     1502.66     24.37 o 
   4   4   3    17333.09    18119.89    246.95 o 
   5   4   3    17757.65    18373.86    252.16 o 
   6   4   3     5795.41     5529.49     86.82 o 
   7   4   3       30.43       19.83      7.53 o 
   8   4   3      172.78      157.79     12.21 o 
   9   4   3       49.63       46.16     10.51 o 
  10   4   3      738.02      795.39     26.91 o 
 -12   5   3        0.57       23.11     13.42 o 
 -11   5   3     6647.14     6753.37    159.22 o 
 -10   5   3      124.11      126.00     18.11 o 
  -9   5   3      959.63     1055.89     39.48 o 
  -8   5   3     1851.55     1820.13     42.73 o 
  -7   5   3    12013.41    12112.15    139.06 o 
  -6   5   3      217.34      208.03      8.04 o 
  -5   5   3    20764.22    21244.40    230.96 o 
  -4   5   3     8675.15     9135.26    112.99 o 
  -3   5   3    27232.29    27908.13    330.73 o 
  -2   5   3      110.13      156.91      5.73 o 
  -1   5   3    35497.07    38522.68    411.61 o 
   0   5   3      265.61      303.37      6.84 o 
   1   5   3      879.89      779.12     12.65 o 
   2   5   3     1349.54     1301.55     32.14 o 
   3   5   3        2.63        0.69      3.11 o 
   4   5   3        0.85        5.60      3.82 o 
   5   5   3      776.45      713.49     19.75 o 
   6   5   3     5234.52     5121.55     93.83 o 
   7   5   3      535.89      494.65     18.04 o 
   8   5   3      223.84      242.04     14.22 o 
   9   5   3      113.54      143.17     13.24 o 
  10   5   3      639.56      731.95     25.83 o 
 -12   6   3       87.47      153.85     30.01 o 
 -11   6   3      499.79      502.16     30.05 o 
 -10   6   3      389.04      386.02     31.91 o 
  -9   6   3     1259.93     1298.72     44.77 o 
  -8   6   3     3555.15     3538.45     69.99 o 
  -7   6   3     7324.09     7207.05    141.00 o 
  -6   6   3      270.62      295.57      9.53 o 
  -5   6   3     1151.11     1083.56     17.25 o 
  -4   6   3      370.17      347.23      9.15 o 
  -3   6   3     5850.76     6000.10     75.86 o 
  -2   6   3     7438.37     7666.36     94.95 o 
  -1   6   3     7123.37     7782.20     86.87 o 
   0   6   3     9890.64    10368.22    114.31 o 
   1   6   3      104.59       77.70      7.93 o 
   2   6   3        2.95       15.43      7.98 o 
   3   6   3      416.67      417.35     22.40 o 
   4   6   3     3246.05     2982.93     43.46 o 
   5   6   3     1491.73     1479.31     31.06 o 
   6   6   3      421.10      383.34     18.62 o 
   7   6   3      130.13      123.35     11.02 o 
   8   6   3       27.17       35.97      8.43 o 
   9   6   3      687.69      740.22     24.67 o 
  10   6   3        4.70       -2.65      8.10 o 
 -12   7   3      201.87      200.07     35.96 o 
 -11   7   3     1016.13     1024.60     66.54 o 
 -10   7   3      136.37      183.82     17.75 o 
  -9   7   3     4354.91     4544.97    110.00 o 
  -8   7   3     8566.89     8726.82    150.54 o 
  -7   7   3     1226.80     1262.39     23.64 o 
  -6   7   3      316.00      273.56      9.45 o 
  -5   7   3     4990.13     5071.81     67.74 o 
  -4   7   3     4559.41     4122.68     54.90 o 
  -3   7   3     1408.39     1492.37     23.13 o 
  -2   7   3    56882.05    61191.84    670.32 o 
  -1   7   3      541.35      476.40      9.35 o 
   0   7   3       13.13        9.43      2.48 o 
   1   7   3        9.76       26.70      3.06 o 
   2   7   3     3922.58     4629.82     54.79 o 
   3   7   3     1978.83     1837.75     29.00 o 
   4   7   3     8553.11     8941.69    113.47 o 
   5   7   3     4688.28     4561.70    157.20 o 
   6   7   3     1035.77     1036.46     25.87 o 
   7   7   3     2605.72     2432.00     47.29 o 
   8   7   3     1961.98     1898.07     41.35 o 
   9   7   3      416.10      446.92     19.35 o 
  10   7   3      650.13      665.76     24.78 o 
 -12   8   3      298.27      410.52     43.69 o 
 -11   8   3     1127.64     1118.09     66.86 o 
 -10   8   3      268.94      325.14     23.04 o 
  -9   8   3     1607.57     1521.00     49.63 o 
  -8   8   3     3902.99     3896.85     76.16 o 
  -7   8   3       51.51       77.15      7.35 o 
  -6   8   3     6957.18     6821.42     88.73 o 
  -5   8   3    15097.28    15851.52    192.77 o 
  -4   8   3     7085.65     7358.38     83.54 o 
  -3   8   3       31.25       26.16      3.48 o 
  -2   8   3     4546.93     4928.62     57.12 o 
  -1   8   3    11109.18    11640.11    118.47 o 
   0   8   3      291.15      336.70      8.73 o 
   1   8   3    14305.26    14253.68    182.62 o 
   2   8   3      762.56      683.92     12.30 o 
   3   8   3      799.99      718.57     15.34 o 
   4   8   3     1252.10     1330.34     24.13 o 
   5   8   3       53.45       74.46      8.24 o 
   6   8   3      941.01      902.81     30.48 o 
   7   8   3      915.30      914.57     25.41 o 
   8   8   3        2.57        6.49      6.34 o 
   9   8   3      563.76      547.44     21.39 o 
  10   8   3       84.98      107.58     12.53 o 
 -12   9   3     1876.37     1947.23     98.26 o 
 -11   9   3     1438.06     1452.63     79.01 o 
 -10   9   3      562.59      541.83     45.71 o 
  -9   9   3      814.85      822.53     58.31 o 
  -8   9   3      273.78      245.74     14.79 o 
  -7   9   3    10027.67    10066.58    127.97 o 
  -6   9   3     3713.20     3866.69     54.25 o 
  -5   9   3     9726.16    10001.31    112.74 o 
  -4   9   3       70.58       94.88      4.54 o 
  -3   9   3      989.03      738.03     13.82 o 
  -2   9   3     1028.59      958.21     16.60 o 
  -1   9   3    10219.47    10402.78    118.29 o 
   0   9   3     9951.02     9705.94    108.18 o 
   1   9   3     2894.64     2843.68     42.57 o 
   2   9   3      387.07      378.41     11.00 o 
   3   9   3      141.71      166.36      7.71 o 
   4   9   3     6260.41     6453.53     84.92 o 
   5   9   3      415.00      372.19     16.16 o 
   6   9   3     5140.10     5058.79     81.06 o 
   7   9   3      859.44      836.87     24.13 o 
   8   9   3      117.14      120.49     11.55 o 
   9   9   3      233.18      219.20     14.72 o 
  10   9   3      416.52      427.74     29.57 o 
 -12  10   3      252.62      198.04     36.97 o 
 -11  10   3      892.97      777.73     55.97 o 
 -10  10   3      217.35      206.65     29.50 o 
  -9  10   3     1538.93     1577.67     51.68 o 
  -8  10   3     6196.68     6194.89    112.13 o 
  -7  10   3     3802.89     3802.63     54.81 o 
  -6  10   3     9890.77    10126.35    127.73 o 
  -5  10   3    11309.57    12042.60    134.66 o 
  -4  10   3    10117.53    10301.38    115.35 o 
  -3  10   3    12305.12    12562.81    138.72 o 
  -2  10   3    17748.49    19530.81    231.69 o 
  -1  10   3    25439.22    25870.04    304.24 o 
   0  10   3     4541.25     4417.55     52.39 o 
   1  10   3     8979.63     9645.33    108.17 o 
   2  10   3     1604.99     1423.19     21.04 o 
   3  10   3    16582.25    17430.98    211.52 o 
   4  10   3     2205.72     2192.58     34.90 o 
   5  10   3     1857.05     1798.85     35.77 o 
   6  10   3      356.07      362.12     15.12 o 
   7  10   3      950.39      868.05     28.13 o 
   8  10   3      153.86      179.83     12.61 o 
   9  10   3       12.27       15.69      7.71 o 
  10  10   3      680.56      656.78     26.74 o 
 -12  11   3      330.02      462.18     48.88 o 
 -11  11   3       48.18       76.10     25.20 o 
 -10  11   3      386.27      344.42     36.21 o 
  -9  11   3      552.24      488.63     27.33 o 
  -8  11   3      890.97      885.14     35.30 o 
  -7  11   3     6168.18     6422.79     85.90 o 
  -6  11   3       61.18       87.37      6.87 o 
  -5  11   3    13794.52    14713.61    163.10 o 
  -4  11   3    12346.40    13205.52    146.39 o 
  -3  11   3     2535.46     2654.86     37.74 o 
  -2  11   3     6173.78     6358.63     73.44 o 
  -1  11   3     2688.86     2632.59     37.10 o 
   0  11   3    23619.68    24967.98    269.92 o 
   1  11   3      349.88      431.38      9.61 o 
   2  11   3      881.04      835.61     14.63 o 
   3  11   3     7908.20     8197.13    104.61 o 
   4  11   3       33.40       53.43      6.11 o 
   5  11   3       47.87       51.68      7.56 o 
   6  11   3     1538.52     1563.18     34.41 o 
   7  11   3     2138.55     2100.61     43.19 o 
   8  11   3        9.53       19.54      7.33 o 
   9  11   3      464.29      499.91     21.80 o 
  10  11   3      946.30      972.98     30.36 o 
 -11  12   3      118.24      102.19     26.97 o 
 -10  12   3      334.18      313.52     36.34 o 
  -9  12   3        5.78        5.82     10.65 o 
  -8  12   3      449.99      438.38     18.76 o 
  -7  12   3     1672.51     1555.55     83.20 o 
  -6  12   3    24455.51    24991.82    301.37 o 
  -5  12   3      636.44      774.74     15.14 o 
  -4  12   3    11511.12    11554.59    129.27 o 
  -3  12   3    21583.76    23993.40    284.25 o 
  -2  12   3     2494.69     2712.76     42.69 o 
  -1  12   3     1726.17     1623.17     25.69 o 
   0  12   3    15582.22    15972.75    175.43 o 
   1  12   3     2129.44     2176.89     29.37 o 
   2  12   3     1336.21     1147.01     18.47 o 
   3  12   3       46.11       61.51      5.90 o 
   4  12   3      377.71      344.10     12.48 o 
   5  12   3     1255.22     1171.03     34.21 o 
   6  12   3      498.97      491.23     17.74 o 
   7  12   3     1572.12     1566.32     35.75 o 
   8  12   3       79.92       69.42      9.90 o 
   9  12   3      451.16      437.94     19.44 o 
  10  12   3        7.21       13.23      8.57 o 
 -11  13   3      270.29      282.12     36.47 o 
 -10  13   3      259.88      240.84     34.06 o 
  -9  13   3      102.55       95.30     16.55 o 
  -8  13   3     2195.96     2037.56     52.40 o 
  -7  13   3      545.86      534.54     19.99 o 
  -6  13   3     2150.51     2020.78     68.30 o 
  -5  13   3      226.28      203.30     15.47 o 
  -4  13   3     9000.56     9940.15    112.54 o 
  -3  13   3     4210.92     4803.96     63.59 o 
  -2  13   3      434.91      349.64     10.00 o 
  -1  13   3     4693.71     4636.25     61.25 o 
   0  13   3     8509.35     8913.01    101.07 o 
   1  13   3     1351.04     1172.49     18.63 o 
   2  13   3     4183.66     4020.60     49.91 o 
   3  13   3     4974.83     4724.15     64.71 o 
   4  13   3      946.67     1053.77     21.58 o 
   5  13   3     2027.83     1892.73     37.55 o 
   6  13   3     9041.77     9130.23    135.42 o 
   7  13   3       32.79       37.75      7.97 o 
   8  13   3     1221.61     1264.45     32.74 o 
   9  13   3      619.49      613.35     35.51 o 
  10  13   3     4552.27     4928.00     88.24 o 
 -11  14   3      382.53      311.12     38.62 o 
 -10  14   3     4670.49     4603.93    170.44 o 
  -9  14   3        6.59       -3.08     11.50 o 
  -8  14   3     1327.38     1321.92     35.33 o 
  -7  14   3      445.47      409.30     18.04 o 
  -6  14   3       90.41       92.92      8.43 o 
  -5  14   3     3182.78     3157.70     52.26 o 
  -4  14   3     1841.76     1810.33     29.34 o 
  -3  14   3     1478.95     1270.68     22.33 o 
  -2  14   3    17573.54    19669.40    235.27 o 
  -1  14   3     1387.69     1358.07     23.17 o 
   0  14   3     8600.87     9136.78    103.57 o 
   1  14   3     1541.31     1466.66     22.12 o 
   2  14   3       43.42       55.29      4.79 o 
   3  14   3     2460.85     2112.89     34.26 o 
   4  14   3     1136.27      987.42     21.00 o 
   5  14   3     2656.29     2552.29     46.81 o 
   6  14   3        0.66        9.43      6.53 o 
   7  14   3       47.68       73.65      9.84 o 
   8  14   3        0.69        7.14      7.22 o 
   9  14   3       41.68       46.20      9.44 o 
  10  14   3      439.47      489.87     21.89 o 
 -11  15   3       78.59       83.83     29.00 o 
 -10  15   3      205.44      192.22     34.32 o 
  -9  15   3      315.92      317.65     25.96 o 
  -8  15   3     4303.43     4330.96     83.63 o 
  -7  15   3     2995.08     3001.11     61.47 o 
  -6  15   3      576.96      547.06     17.03 o 
  -5  15   3     2237.15     2244.72     40.58 o 
  -4  15   3    21708.41    23296.23    277.87 o 
  -3  15   3      214.77      199.49      7.70 o 
  -2  15   3        3.40       25.79      4.34 o 
  -1  15   3      839.70      657.36     20.32 o 
   0  15   3      933.04      788.04     14.31 o 
   1  15   3      374.66      527.45     11.51 o 
   2  15   3     6761.98     6806.10     83.46 o 
   3  15   3      986.60     1035.30     20.98 o 
   4  15   3      666.83      641.20     16.43 o 
   5  15   3       17.66       12.69      5.58 o 
   6  15   3    10497.50    10582.21    154.96 o 
   7  15   3     6572.30     6367.75    113.61 o 
   8  15   3     1214.21     1182.75     32.17 o 
   9  15   3      211.84      235.39     15.28 o 
  10  15   3      134.96      130.69     22.71 o 
 -11  16   3      220.70      207.41     37.99 o 
 -10  16   3      308.36      298.45     36.59 o 
  -9  16   3     1225.62     1361.29     49.77 o 
  -8  16   3      488.65      486.79     21.20 o 
  -7  16   3     1478.85     1408.55     59.84 o 
  -6  16   3      927.32      867.88     25.77 o 
  -5  16   3     2424.04     2329.07     42.11 o 
  -4  16   3      162.04      175.81      8.26 o 
  -3  16   3     8313.81     9099.41    114.70 o 
  -2  16   3      383.92      255.78     14.45 o 
  -1  16   3     6018.99     6565.87     84.95 o 
   0  16   3     4085.19     4580.16     56.00 o 
   1  16   3     1060.17     1035.74     17.75 o 
   2  16   3     1650.44     1414.55     27.32 o 
   3  16   3      923.28      916.61     25.83 o 
   4  16   3     2110.20     1939.80     33.56 o 
   5  16   3     2763.48     2794.83     50.78 o 
   6  16   3       94.83      106.41     10.75 o 
   7  16   3      886.25      893.08     26.32 o 
   8  16   3       13.18       26.55      8.20 o 
   9  16   3      270.04      322.73     18.29 o 
 -11  17   3     1431.98     1484.80     83.45 o 
 -10  17   3       25.61        7.60     20.51 o 
  -9  17   3       34.19       28.55     14.63 o 
  -8  17   3     1659.79     1645.41     42.22 o 
  -7  17   3     1903.06     1892.69     53.85 o 
  -6  17   3      324.71      320.87     13.47 o 
  -5  17   3     6483.94     6741.05    174.83 o 
  -4  17   3     4099.88     4061.81     57.13 o 
  -3  17   3      387.58      352.33     11.19 o 
  -2  17   3    12444.09    12780.52    157.33 o 
  -1  17   3     1490.86     1413.48     25.03 o 
   0  17   3     4492.72     4290.52     59.05 o 
   1  17   3        3.53       21.17      4.01 o 
   2  17   3       10.38       17.31      4.07 o 
   3  17   3     3146.14     3032.21     45.98 o 
   4  17   3      745.88      710.94     21.43 o 
   5  17   3     1879.57     1796.01     33.03 o 
   6  17   3      489.73      508.62     18.74 o 
   7  17   3       21.66       39.51      9.12 o 
   8  17   3     2264.35     2300.05     48.76 o 
   9  17   3     1721.81     1680.50     82.19 o 
 -11  18   3     1503.87     1395.91     81.67 o 
 -10  18   3     3308.50     3363.01    137.77 o 
  -9  18   3       74.05       76.84     16.80 o 
  -8  18   3      431.16      439.37     20.52 o 
  -7  18   3      190.88      237.54     22.53 o 
  -6  18   3       26.67       47.48      7.36 o 
  -5  18   3     1317.59     1249.20     37.43 o 
  -4  18   3       26.72       49.64      6.07 o 
  -3  18   3     2038.02     1920.10     36.01 o 
  -2  18   3        8.99       24.82      4.82 o 
  -1  18   3      394.71      297.00     10.30 o 
   0  18   3     1951.23     1878.69     30.99 o 
   1  18   3    29064.49    30495.09    361.83 o 
   2  18   3      552.96      545.54     12.64 o 
   3  18   3      702.95      657.78     20.19 o 
   4  18   3      187.77      208.09     11.68 o 
   5  18   3     8745.16     8333.72    186.08 o 
   6  18   3     3642.38     3514.64     62.60 o 
   7  18   3     3881.97     3885.45     69.20 o 
   8  18   3      448.61      472.12     20.15 o 
   9  18   3       98.68      104.26     14.54 o 
 -11  19   3     3815.37     3834.69    155.62 o 
 -10  19   3       39.25       64.58     26.34 o 
  -9  19   3       27.15       37.02     14.42 o 
  -8  19   3      677.59      706.80     26.45 o 
  -7  19   3      619.40      598.67     23.21 o 
  -6  19   3       17.14       35.21      7.17 o 
  -5  19   3     1662.59     1596.01     41.36 o 
  -4  19   3      373.98      433.16     13.11 o 
  -3  19   3      851.68      898.29     25.79 o 
  -2  19   3        1.19       35.54     10.09 o 
  -1  19   3     6439.08     6345.77     83.84 o 
   0  19   3      180.21      194.73      9.09 o 
   1  19   3     1321.52     1379.22     25.53 o 
   2  19   3     3871.39     3885.34     55.57 o 
   3  19   3     5006.19     4887.53     76.59 o 
   4  19   3     2941.09     2630.11     80.40 o 
   5  19   3     6895.59     6728.40    104.03 o 
   6  19   3     2227.55     2249.94     45.64 o 
   7  19   3      899.83      867.07     26.09 o 
   8  19   3      242.54      229.32     18.65 o 
   9  19   3       43.76       55.81     15.71 o 
 -11  20   3      147.47       93.45     29.63 o 
 -10  20   3      542.26      595.77     52.80 o 
  -9  20   3       69.02       67.29     16.35 o 
  -8  20   3      116.74      131.17     13.68 o 
  -7  20   3      106.02      111.68     12.62 o 
  -6  20   3        7.69       23.63      6.53 o 
  -5  20   3      467.61      458.84     21.24 o 
  -4  20   3     3889.65     4131.01     59.26 o 
  -3  20   3       45.51       79.88      7.14 o 
  -2  20   3      511.51      358.21     11.73 o 
  -1  20   3     4304.87     4127.32     58.44 o 
   0  20   3      435.10      452.88     13.17 o 
   1  20   3      254.43      270.75     12.48 o 
   2  20   3     1963.15     1881.17     32.15 o 
   3  20   3       57.43       55.82      8.25 o 
   4  20   3    11889.88    11908.48    169.00 o 
   5  20   3     1230.38     1206.95     28.57 o 
   6  20   3      921.71      891.88     25.85 o 
   7  20   3      787.23      764.26     37.83 o 
   8  20   3     3229.97     3204.55     71.83 o 
   9  20   3       98.70      124.69     22.35 o 
 -10  21   3      726.04      731.13     56.47 o 
  -9  21   3      405.97      463.73     29.99 o 
  -8  21   3       25.95       30.58      9.86 o 
  -7  21   3     3723.96     3739.97     76.27 o 
  -6  21   3     4609.74     4880.93     79.16 o 
  -5  21   3      532.66      483.86     16.99 o 
  -4  21   3      120.21      127.11      9.45 o 
  -3  21   3     1176.85      993.07     21.05 o 
  -2  21   3      362.46      480.29     12.86 o 
  -1  21   3      974.38     1028.79     21.49 o 
   0  21   3    14173.95    14272.00    176.00 o 
   1  21   3      170.05      140.66      8.35 o 
   2  21   3       46.42       45.05      6.41 o 
   3  21   3     1520.35     1485.67     32.29 o 
   4  21   3       36.03       52.59      7.37 o 
   5  21   3       16.73       15.77      6.32 o 
   6  21   3     1977.23     1869.20     47.00 o 
   7  21   3     1225.29     1253.39     38.23 o 
   8  21   3     2078.97     2141.29     55.14 o 
   9  21   3       98.88       98.56     15.37 o 
 -10  22   3      489.10      520.55     48.24 o 
  -9  22   3     1298.59     1365.27     52.85 o 
  -8  22   3     1702.96     1758.65     46.30 o 
  -7  22   3        4.44       10.10      7.71 o 
  -6  22   3     8172.64     8376.60    125.38 o 
  -5  22   3      410.59      485.29     17.28 o 
  -4  22   3     3487.93     3426.03     72.80 o 
  -3  22   3     1510.95     1379.75     29.26 o 
  -2  22   3      548.96      550.51     16.76 o 
  -1  22   3      382.38      442.26     13.83 o 
   0  22   3      130.03      115.36      8.07 o 
   1  22   3     7674.58     7330.04    105.77 o 
   2  22   3      519.25      496.76     16.94 o 
   3  22   3        1.14       13.26      6.58 o 
   4  22   3     1098.26     1008.69     26.47 o 
   5  22   3      775.58      760.42     23.07 o 
   6  22   3     4576.74     4448.54    143.08 o 
   7  22   3     4896.93     5063.23     99.45 o 
   8  22   3      191.59      221.47     18.51 o 
   9  22   3      518.81      533.16     33.08 o 
 -10  23   3     1201.83     1173.68     74.20 o 
  -9  23   3     2832.51     2750.03     65.00 o 
  -8  23   3        6.25        5.91      9.37 o 
  -7  23   3      215.32      194.78     15.56 o 
  -6  23   3      268.40      283.77     14.41 o 
  -5  23   3        3.08        5.71      6.85 o 
  -4  23   3      415.87      426.89     22.77 o 
  -3  23   3      122.22      144.89      8.75 o 
  -2  23   3      420.95      395.72     13.29 o 
  -1  23   3      625.46      601.30     19.13 o 
   0  23   3      209.11      203.45      9.91 o 
   1  23   3     2592.70     2401.28     48.01 o 
   2  23   3     4234.22     4200.39     68.98 o 
   3  23   3     4309.44     4037.64     91.82 o 
   4  23   3      223.56      218.69     15.72 o 
   5  23   3      658.07      693.86     26.37 o 
   6  23   3      140.25      160.47     20.27 o 
   7  23   3      328.79      335.28     20.82 o 
   8  23   3      211.59      214.15     28.24 o 
 -10  24   3      929.22      988.44     46.87 o 
  -9  24   3     3804.35     3859.52     83.09 o 
  -8  24   3      332.18      343.11     20.40 o 
  -7  24   3     2324.30     2363.69     56.29 o 
  -6  24   3     3364.85     3228.48    124.35 o 
  -5  24   3        5.59       -0.88      5.92 o 
  -4  24   3      166.42      158.94     10.77 o 
  -3  24   3      736.09      775.68     19.06 o 
  -2  24   3      390.99      386.67     16.16 o 
  -1  24   3      911.24      853.63     20.17 o 
   0  24   3     1686.89     1556.60     29.31 o 
   1  24   3     1118.43     1041.49     22.86 o 
   2  24   3     1006.43      900.25     33.04 o 
   3  24   3     7537.12     7488.88    130.35 o 
   4  24   3      365.28      372.40     19.22 o 
   5  24   3        9.78        6.69      8.89 o 
   6  24   3      539.94      535.84     29.85 o 
   7  24   3        1.11       -0.21     10.10 o 
   8  24   3     3054.26     3120.54     88.26 o 
 -10  25   3      645.07      705.74     54.89 o 
  -9  25   3       19.12       24.03     12.95 o 
  -8  25   3      767.75      805.09     30.88 o 
  -7  25   3      614.63      595.88     25.29 o 
  -6  25   3       59.96       53.19     10.17 o 
  -5  25   3      326.70      257.12     13.80 o 
  -4  25   3     2836.42     2694.76     50.39 o 
  -3  25   3      364.89      390.05     13.66 o 
  -2  25   3      402.67      402.11     16.65 o 
  -1  25   3      147.77      181.56     10.10 o 
   0  25   3      437.27      429.75     14.70 o 
   1  25   3       99.54      109.10      8.74 o 
   2  25   3     2769.52     2766.02     58.93 o 
   3  25   3      237.51      280.76     17.32 o 
   4  25   3       90.69      103.25     13.11 o 
   5  25   3      334.02      331.35     23.30 o 
   6  25   3     4127.19     4220.28    105.56 o 
   7  25   3     1651.50     1575.24    126.94 o 
   8  25   3      479.96      515.77     31.81 o 
 -10  26   3     1557.12     1751.22     93.58 o 
  -9  26   3       17.51       24.42     11.27 o 
  -8  26   3     1565.27     1574.51     70.24 o 
  -7  26   3       62.55       71.06     11.87 o 
  -6  26   3     1451.53     1435.47     61.92 o 
  -5  26   3      826.71      823.69     24.51 o 
  -4  26   3     1627.54     1597.04     35.43 o 
  -3  26   3     3211.05     3029.23     62.30 o 
  -2  26   3      305.46      309.48     15.17 o 
  -1  26   3      436.09      423.42     14.38 o 
   0  26   3     1683.47     1671.59     31.63 o 
   1  26   3     1837.76     1739.11     36.59 o 
   2  26   3      386.20      381.87     19.39 o 
   3  26   3      933.93      816.98     28.31 o 
   4  26   3      452.91      464.86     21.82 o 
   5  26   3      515.57      472.49     23.14 o 
   6  26   3     3473.81     3308.79     89.00 o 
   7  26   3       50.35       51.45     14.79 o 
   8  26   3        4.11       29.34     14.44 o 
  -9  27   3      963.25      915.02     34.68 o 
  -8  27   3     1184.97     1304.78     72.33 o 
  -7  27   3     3581.40     3631.65    104.23 o 
  -6  27   3      600.91      594.65     25.25 o 
  -5  27   3     7690.28     7684.85    121.80 o 
  -4  27   3       28.88       31.53      7.75 o 
  -3  27   3      814.32      710.70     26.34 o 
  -2  27   3      908.00      916.85     22.23 o 
  -1  27   3     3232.98     3157.75     56.03 o 
   0  27   3     3860.08     3710.24     63.53 o 
   1  27   3     4663.17     4396.46     72.87 o 
   2  27   3      113.51      111.69     12.86 o 
   3  27   3       87.09      126.21     16.69 o 
   4  27   3     1563.22     1588.36     43.23 o 
   5  27   3       50.09       50.69     16.41 o 
   6  27   3      841.10      800.63     31.00 o 
   7  27   3      102.69      108.47     18.26 o 
   8  27   3     1445.02     1597.74     82.43 o 
  -9  28   3        2.33       26.33     11.60 o 
  -8  28   3       93.35       90.57     14.20 o 
  -7  28   3     1320.65     1267.95     88.60 o 
  -6  28   3     1558.75     1554.84     43.43 o 
  -5  28   3      251.35      253.02     14.81 o 
  -4  28   3      213.55      243.37     20.89 o 
  -3  28   3      570.79      571.61     17.42 o 
  -2  28   3       48.68       58.12      9.17 o 
  -1  28   3        0.36        9.08      6.69 o 
   0  28   3     2933.09     2817.01     52.06 o 
   1  28   3      321.24      323.47     30.56 o 
   2  28   3      407.24      391.59     20.02 o 
   3  28   3       57.39       68.38     11.59 o 
   4  28   3     1090.31     1093.55     35.45 o 
   5  28   3       46.68       44.40     11.39 o 
   6  28   3       24.51       14.08     10.30 o 
   7  28   3      433.65      442.62     29.73 o 
  -9  29   3     1055.01      973.42     46.07 o 
  -8  29   3     2088.07     2104.41     55.77 o 
  -7  29   3       99.33      116.21     16.62 o 
  -6  29   3       29.92       44.00     10.90 o 
  -5  29   3      440.43      452.57     19.02 o 
  -4  29   3     4455.05     4633.99     78.66 o 
  -3  29   3      504.47      541.85     17.30 o 
  -2  29   3     6397.46     6209.89     97.51 o 
  -1  29   3     1899.54     1745.97     37.89 o 
   0  29   3      695.81      660.70     21.60 o 
   1  29   3     1184.02     1193.79     30.19 o 
   2  29   3     5140.19     4814.33     92.92 o 
   3  29   3      509.04      562.41     24.69 o 
   4  29   3      149.14      142.68     25.69 o 
   5  29   3     1050.38     1071.83     43.74 o 
   6  29   3       77.36       76.04     13.35 o 
   7  29   3       31.95       22.95     13.83 o 
  -9  30   3        2.89       16.20     11.46 o 
  -8  30   3      188.83      239.06     19.58 o 
  -7  30   3     1533.62     1496.19     75.27 o 
  -6  30   3      287.64      313.08     25.80 o 
  -5  30   3      527.77      560.07     19.07 o 
  -4  30   3     2698.84     2691.81     53.02 o 
  -3  30   3    12308.93    12663.05    181.26 o 
  -2  30   3      205.86      267.97     14.85 o 
  -1  30   3      270.72      275.18     14.96 o 
   0  30   3      778.01      756.52     23.55 o 
   1  30   3        4.05       16.30      7.49 o 
   2  30   3      241.52      214.14     27.64 o 
   3  30   3      407.63      422.72     22.42 o 
   4  30   3        6.74       15.14      9.76 o 
   5  30   3      413.86      434.32     23.50 o 
   6  30   3      679.01      634.02     28.82 o 
   7  30   3      198.00      183.61     32.67 o 
  -8  31   3      299.95      279.20     21.29 o 
  -7  31   3       88.03      125.11     15.61 o 
  -6  31   3      103.83      131.46     15.17 o 
  -5  31   3     5322.88     5324.41    121.23 o 
  -4  31   3      934.85      914.57     31.88 o 
  -3  31   3     1190.82     1249.89     59.12 o 
  -2  31   3     1128.48     1153.43     30.28 o 
  -1  31   3      436.50      462.49     18.76 o 
   0  31   3     1310.93     1232.03     41.49 o 
   1  31   3      782.35      845.52     25.55 o 
   2  31   3      333.26      349.82     31.85 o 
   3  31   3       42.85       50.60     11.31 o 
   4  31   3      801.76      725.67     29.51 o 
   5  31   3      160.29      166.54     17.75 o 
   6  31   3      196.22      189.60     19.22 o 
   7  31   3      667.40      623.88     49.64 o 
  -8  32   3     1172.63     1220.84     42.01 o 
  -7  32   3        4.74       18.45     13.20 o 
  -6  32   3      564.62      588.67     33.45 o 
  -5  32   3     2571.67     2537.74     60.49 o 
  -4  32   3      183.03      192.50     15.64 o 
  -3  32   3     4592.16     4654.16     92.82 o 
  -2  32   3       92.84      109.58     11.80 o 
  -1  32   3      532.52      540.42     20.49 o 
   0  32   3        2.08       -5.90      8.97 o 
   1  32   3     2453.63     2421.40     89.72 o 
   2  32   3     1308.34     1281.80     39.27 o 
   3  32   3       19.38       28.93     10.57 o 
   4  32   3      649.47      722.17     29.82 o 
   5  32   3      132.40      123.09     16.28 o 
   6  32   3      109.63       90.63     15.61 o 
  -8  33   3     1978.05     2141.43    121.43 o 
  -7  33   3      385.54      409.24     42.48 o 
  -6  33   3     1155.89     1122.36     46.71 o 
  -5  33   3       97.59       92.69     16.15 o 
  -4  33   3      149.09      171.13     16.69 o 
  -3  33   3      299.64      285.01     18.40 o 
  -2  33   3        3.58        7.80      7.67 o 
  -1  33   3      392.75      405.37     18.31 o 
   0  33   3      419.35      401.38     18.16 o 
   1  33   3       15.65       28.95      8.67 o 
   2  33   3     3015.91     3098.88     69.47 o 
   3  33   3     1231.38     1193.59     38.52 o 
   4  33   3     1505.57     1452.49     51.85 o 
   5  33   3        2.82       10.09     10.60 o 
   6  33   3        0.80       -4.42     10.95 o 
  -7  34   3      970.75      984.61     45.00 o 
  -6  34   3      724.76      774.09     50.46 o 
  -5  34   3        2.98       11.54     10.38 o 
  -4  34   3        3.03       10.20      8.78 o 
  -3  34   3        2.89       19.87      8.49 o 
  -2  34   3       15.61       35.41      8.83 o 
  -1  34   3       38.38       31.71      8.68 o 
   0  34   3      672.59      684.96     23.89 o 
   1  34   3        0.69        0.59      8.61 o 
   2  34   3       30.65       38.08     11.22 o 
   3  34   3     2099.53     2130.70     55.53 o 
   4  34   3     1719.70     1818.52     53.76 o 
   5  34   3      179.34      177.07     19.35 o 
   6  34   3      206.35      236.87     93.20 o 
  -7  35   3     1039.34     1082.71     79.65 o 
  -6  35   3      267.78      259.18     24.73 o 
  -5  35   3     3067.01     3024.49     70.19 o 
  -4  35   3      563.50      526.97     26.43 o 
  -3  35   3      139.21      155.57     15.80 o 
  -2  35   3      156.50      147.47     13.56 o 
  -1  35   3       12.01        8.12      8.32 o 
   0  35   3      271.92      289.83     14.87 o 
   1  35   3       15.79       -3.33      9.67 o 
   2  35   3       65.58       51.16     12.65 o 
   3  35   3       25.04       17.83     10.79 o 
   4  35   3     2485.46     2722.73     66.58 o 
   5  35   3      360.07      420.49     25.12 o 
  -7  36   3       40.70       22.92     19.63 o 
  -6  36   3      516.02      516.87     32.35 o 
  -5  36   3     1067.07     1074.07     65.02 o 
  -4  36   3       95.59       88.27     13.22 o 
  -3  36   3      469.28      489.91     24.61 o 
  -2  36   3      338.70      321.54     21.62 o 
  -1  36   3      118.98      148.98     13.87 o 
   0  36   3      208.43      244.39     15.62 o 
   1  36   3      299.98      313.82     20.85 o 
   2  36   3        8.02       33.74     11.67 o 
   3  36   3       68.59       95.28     14.80 o 
   4  36   3      681.12      672.49     30.62 o 
   5  36   3      959.50      973.59     90.98 o 
  -6  37   3       43.59       61.87     16.12 o 
  -5  37   3      132.34      127.43     20.08 o 
  -4  37   3       12.36        8.75      9.48 o 
  -3  37   3      265.87      293.96     24.88 o 
  -2  37   3       95.98       93.59     13.88 o 
  -1  37   3      208.08      255.83     25.50 o 
   0  37   3       48.52       18.02      9.15 o 
   1  37   3       46.25       41.63     13.07 o 
   2  37   3      947.65      956.95     35.83 o 
   3  37   3     1202.53     1316.42     43.17 o 
   4  37   3       69.38       86.06     18.07 o 
  -5  38   3       57.56       50.84     19.31 o 
  -4  38   3       27.00       72.83     12.93 o 
  -3  38   3      953.33      982.49     37.81 o 
  -2  38   3      180.92      174.26     23.52 o 
  -1  38   3        9.19       18.35      9.89 o 
   0  38   3      361.00      340.28     21.69 o 
   1  38   3      156.77      145.96     20.49 o 
   2  38   3     3302.50     3380.16     77.68 o 
   3  38   3        9.91       14.43     11.07 o 
   4  38   3     1325.06     1391.81     55.72 o 
  -5  39   3        2.63      -15.95     15.95 o 
  -4  39   3     2914.72     3017.56     72.56 o 
  -3  39   3       97.83      103.33     15.07 o 
  -2  39   3      170.78      163.24     17.45 o 
  -1  39   3        0.37        8.40      9.18 o 
   0  39   3       10.65       35.11     10.32 o 
   1  39   3     1826.36     1827.07     44.98 o 
   2  39   3      508.81      556.00     28.51 o 
   3  39   3      566.92      594.98     29.72 o 
  -4  40   3      816.36      850.82     42.48 o 
  -3  40   3      126.41      134.46     16.70 o 
  -2  40   3      402.28      407.73     23.89 o 
  -1  40   3     1954.81     2020.55     65.52 o 
   0  40   3     1142.23     1006.21     47.76 o 
   1  40   3        2.44        0.94     11.12 o 
   2  40   3      628.52      627.51     36.97 o 
  -3  41   3        5.77       29.18     13.88 o 
  -2  41   3     1285.68     1339.00     44.27 o 
  -1  41   3      173.90      267.34     17.89 o 
   0  41   3       60.79       94.08     12.98 o 
   1  41   3      114.95      138.27     31.91 o 
  -1  42   3      620.42      720.67     52.49 o 
 -12   0   4      442.81      440.02     41.91 o 
 -10   0   4     2630.94     2753.19    108.90 o 
  -8   0   4     5971.68     5945.34    130.09 o 
  -6   0   4    26224.45    27522.79    527.00 o 
  -4   0   4     2755.27     2812.29    108.39 o 
  -2   0   4      537.94      499.49     13.50 o 
   0   0   4       14.86        7.66      5.63 o 
   2   0   4     3677.28     3952.10     67.82 o 
   4   0   4     5940.29     5593.22    237.42 o 
   6   0   4      856.99      864.59     67.87 o 
   8   0   4     3679.89     3586.94     93.63 o 
  10   0   4      361.76      390.42     40.77 o 
 -12   1   4      631.90      723.28     37.06 o 
 -11   1   4     1132.31     1059.72     43.50 o 
 -10   1   4       47.42       73.32     13.46 o 
  -9   1   4        9.42       10.55     12.73 o 
  -8   1   4      704.99      681.69     21.82 o 
  -7   1   4     6528.78     6410.10     96.94 o 
  -6   1   4     2312.93     2254.67     40.31 o 
  -5   1   4     1252.95     1261.52     21.09 o 
  -4   1   4      423.62      361.51     11.52 o 
  -3   1   4      487.51      467.57     12.68 o 
  -2   1   4     3019.33     3009.30     36.62 o 
  -1   1   4     2885.39     2949.56     36.49 o 
   0   1   4      922.72     1068.88     16.43 o 
   1   1   4    35576.53    39305.15    421.20 o 
   2   1   4       47.19       29.93      4.18 o 
   3   1   4     1385.22     1492.32     24.76 o 
   4   1   4     6597.50     6574.62     98.40 o 
   5   1   4      706.60      707.14     20.59 o 
   6   1   4    13175.99    13349.28    190.61 o 
   7   1   4      285.56      258.64     14.30 o 
   8   1   4     1285.36     1299.03     33.71 o 
   9   1   4      135.25      122.55     13.16 o 
  10   1   4      297.74      305.22     19.15 o 
 -12   2   4     1909.49     1807.60     63.20 o 
 -11   2   4      160.04      204.00     22.03 o 
 -10   2   4      243.28      284.20     21.30 o 
  -9   2   4     1999.29     1850.37     44.92 o 
  -8   2   4      419.49      404.59     21.68 o 
  -7   2   4     4186.25     4139.23     66.71 o 
  -6   2   4     5267.77     5371.74     81.85 o 
  -5   2   4      472.16      447.08     10.58 o 
  -4   2   4        3.05       14.09      2.89 o 
  -3   2   4     1124.79     1209.07     19.95 o 
  -2   2   4     3110.55     3265.54     39.38 o 
  -1   2   4      198.77      222.67      7.61 o 
   0   2   4     4916.03     4982.04     58.09 o 
   1   2   4    11038.63    11887.38    131.58 o 
   2   2   4      149.45      199.38      6.13 o 
   3   2   4     4336.16     4431.94     59.91 o 
   4   2   4     3123.44     3056.82     51.99 o 
   5   2   4     4975.28     4907.57     78.16 o 
   6   2   4     1173.79     1108.03     44.50 o 
   7   2   4     3121.75     3015.46     56.61 o 
   8   2   4        3.77       -6.19      7.48 o 
   9   2   4      259.34      249.51     15.69 o 
  10   2   4       23.70       50.99     10.64 o 
 -12   3   4     3946.69     3992.07    108.19 o 
 -11   3   4     3372.83     3305.88     91.41 o 
 -10   3   4     1787.45     1916.93     60.23 o 
  -9   3   4     1869.45     1712.72     62.77 o 
  -8   3   4      430.39      394.57     15.06 o 
  -7   3   4     2380.22     2345.38     42.63 o 
  -6   3   4      812.22      728.28     18.84 o 
  -5   3   4    24301.79    25382.07    303.43 o 
  -4   3   4      376.00      420.34      9.97 o 
  -3   3   4      307.82      276.24      7.95 o 
  -2   3   4        3.72       22.39      4.17 o 
  -1   3   4     7749.57     8302.57    112.80 o 
   0   3   4     2416.74     2596.04     32.78 o 
   1   3   4    11145.28    12398.28    136.99 o 
   2   3   4      890.01      665.93     12.13 o 
   3   3   4     3082.11     3154.21     45.00 o 
   4   3   4     2283.55     2278.29     41.64 o 
   5   3   4     3652.31     3544.84     60.25 o 
   6   3   4     1873.24     1805.33     38.12 o 
   7   3   4      593.00      567.86     21.57 o 
   8   3   4      322.18      329.48     16.73 o 
   9   3   4     2159.51     2230.16     52.12 o 
  10   3   4       45.23       46.57     10.28 o 
 -12   4   4      464.74      507.32     30.85 o 
 -11   4   4        5.24       11.09     10.13 o 
 -10   4   4      129.91      166.86     18.62 o 
  -9   4   4     5371.31     5260.17    141.36 o 
  -8   4   4      370.01      340.51     12.79 o 
  -7   4   4       64.95       76.62      8.26 o 
  -6   4   4      256.33      199.84     11.54 o 
  -5   4   4     2595.85     2562.37     37.47 o 
  -4   4   4     2015.22     1814.38     27.70 o 
  -3   4   4     4409.63     4738.44     62.03 o 
  -2   4   4     2003.21     2176.61     27.94 o 
  -1   4   4     5752.69     6131.29     86.40 o 
   0   4   4     5179.68     5686.54     65.73 o 
   1   4   4      698.25      612.50     11.41 o 
   2   4   4     7662.87     8103.38     92.11 o 
   3   4   4      846.38      935.57     18.23 o 
   4   4   4     4104.21     4110.63     65.98 o 
   5   4   4        2.32        6.47      6.04 o 
   6   4   4     1124.54     1101.42     28.23 o 
   7   4   4      564.98      569.80     20.54 o 
   8   4   4      248.46      232.80     14.59 o 
   9   4   4      136.10      133.83     13.46 o 
  10   4   4       12.60       23.98     10.09 o 
 -12   5   4      675.77      744.42     54.58 o 
 -11   5   4      258.39      306.04     23.28 o 
 -10   5   4     7322.53     7545.50    170.74 o 
  -9   5   4        8.27       14.05      7.70 o 
  -8   5   4     7792.12     7731.55    282.37 o 
  -7   5   4     3466.94     3408.48    120.95 o 
  -6   5   4     1001.53     1083.47     39.48 o 
  -5   5   4       14.74       51.75      4.97 o 
  -4   5   4    13569.02    14206.91    173.04 o 
  -3   5   4     6852.76     7719.23     97.14 o 
  -2   5   4    19970.82    20360.44    220.55 o 
  -1   5   4     6515.03     6775.12     77.10 o 
   0   5   4     1361.62     1361.22     19.70 o 
   1   5   4      352.71      405.53      8.96 o 
   2   5   4    11430.50    11703.85    130.58 o 
   3   5   4       28.97       42.84      4.84 o 
   4   5   4     4117.65     4061.04     65.57 o 
   5   5   4      737.08      659.17     19.90 o 
   6   5   4    25481.08    26336.78    360.02 o 
   7   5   4        2.16        7.17      6.66 o 
   8   5   4       19.32       19.69      7.69 o 
   9   5   4       29.64       33.47      9.10 o 
  10   5   4      751.36      762.65     31.31 o 
 -12   6   4       33.15       20.77     17.22 o 
 -11   6   4     1536.03     1570.77     80.41 o 
 -10   6   4     1173.46     1155.77     43.80 o 
  -9   6   4     2363.56     2303.93     65.60 o 
  -8   6   4      192.37      204.31     13.78 o 
  -7   6   4      330.37      330.81     13.55 o 
  -6   6   4     5889.57     5826.48     77.26 o 
  -5   6   4      695.57      803.72     19.43 o 
  -4   6   4      311.33      239.04      7.87 o 
  -3   6   4       29.00       67.95      5.19 o 
  -2   6   4    11545.60    12060.17    133.11 o 
  -1   6   4     3565.33     3411.38     41.63 o 
   0   6   4     8598.48     8899.35    100.06 o 
   1   6   4     2237.96     2013.72     31.32 o 
   2   6   4     8623.64     8970.30    108.05 o 
   3   6   4       46.88       58.03      5.64 o 
   4   6   4     1785.67     1654.03     33.10 o 
   5   6   4      154.97      131.25     12.70 o 
   6   6   4       19.82       32.06      8.03 o 
   7   6   4      287.30      287.38     15.09 o 
   8   6   4        2.49        8.43      7.06 o 
   9   6   4     3182.50     3110.81     62.08 o 
  10   6   4      629.69      616.02     28.12 o 
 -12   7   4       45.68       68.50     23.43 o 
 -11   7   4     1580.42     1696.51     85.72 o 
 -10   7   4      362.30      360.55     23.88 o 
  -9   7   4      451.39      466.89     20.43 o 
  -8   7   4      203.48      221.66     12.00 o 
  -7   7   4    14018.80    14174.81    199.42 o 
  -6   7   4     4374.06     4684.85     58.46 o 
  -5   7   4    45064.27    47929.30    566.65 o 
  -4   7   4     2313.34     2611.54     37.84 o 
  -3   7   4     9957.78    10883.46    149.65 o 
  -2   7   4      510.77      644.53     11.52 o 
  -1   7   4    35718.89    36391.42    473.89 o 
   0   7   4     4822.28     5155.99     62.56 o 
   1   7   4    17609.69    18789.38    205.21 o 
   2   7   4      525.03      484.99     10.46 o 
   3   7   4     2010.65     1951.69     31.39 o 
   4   7   4      108.03      106.12      9.03 o 
   5   7   4    19864.42    20073.33    276.59 o 
   6   7   4        2.97       -0.58      8.83 o 
   7   7   4       42.00       47.39     10.23 o 
   8   7   4      970.19      960.25     28.35 o 
   9   7   4      300.89      345.43     19.61 o 
  10   7   4     1708.72     1848.18     54.97 o 
 -12   8   4        7.71       17.73     19.50 o 
 -11   8   4     1311.47     1226.99     70.78 o 
 -10   8   4      754.29      629.96     46.98 o 
  -9   8   4       24.31       22.50      8.71 o 
  -8   8   4     1243.84     1260.13     29.05 o 
  -7   8   4     2978.22     3030.66     52.33 o 
  -6   8   4     9035.39     9083.76    115.63 o 
  -5   8   4     2253.11     2212.01     33.95 o 
  -4   8   4      686.91      636.82     18.91 o 
  -3   8   4     3135.84     3243.24     51.01 o 
  -2   8   4     2577.53     2708.74     34.37 o 
  -1   8   4     2890.08     3158.35     39.35 o 
   0   8   4     9019.92     8999.48    101.46 o 
   1   8   4        6.32        8.02      3.05 o 
   2   8   4     1803.17     2055.38     28.42 o 
   3   8   4     1725.70     1673.42     28.25 o 
   4   8   4      185.24      149.26      9.70 o 
   5   8   4      256.31      283.80     15.64 o 
   6   8   4      231.72      232.69     13.13 o 
   7   8   4     2480.08     2417.26     48.64 o 
   8   8   4      280.45      304.14     15.83 o 
   9   8   4        2.53        4.33      7.47 o 
  10   8   4       27.31       33.86     11.55 o 
 -12   9   4     3374.90     3583.34    147.14 o 
 -11   9   4     2216.91     2308.74    104.97 o 
 -10   9   4       48.61       59.51     19.50 o 
  -9   9   4      806.38      826.73     35.55 o 
  -8   9   4     2490.38     2565.16     61.57 o 
  -7   9   4     3168.92     3029.66     70.99 o 
  -6   9   4     5897.92     5986.53     79.53 o 
  -5   9   4      612.94      637.44     14.44 o 
  -4   9   4     9455.16     9298.72    116.61 o 
  -3   9   4     1847.52     1828.05     27.56 o 
  -2   9   4      243.26      167.53      5.88 o 
  -1   9   4     1299.60     1312.12     19.73 o 
   0   9   4     2602.56     2279.42     30.40 o 
   1   9   4     1522.31     1475.63     21.92 o 
   2   9   4     9833.94     9178.58    104.65 o 
   3   9   4     1937.28     1942.11     31.81 o 
   4   9   4     4210.29     4012.35     65.41 o 
   5   9   4     6138.08     6144.43     95.23 o 
   6   9   4      393.67      356.77     15.76 o 
   7   9   4      217.47      203.30     13.48 o 
   8   9   4      395.26      397.65     23.47 o 
   9   9   4      741.91      790.79     26.75 o 
  10   9   4      440.51      455.25     29.71 o 
 -12  10   4      160.73      163.09     34.06 o 
 -11  10   4       25.49       33.05     18.99 o 
 -10  10   4      965.15      926.51     57.99 o 
  -9  10   4      199.63      216.29     20.37 o 
  -8  10   4    12676.68    12842.18    263.97 o 
  -7  10   4     3128.29     3043.31     61.62 o 
  -6  10   4     9485.72     9414.04    119.76 o 
  -5  10   4     1433.66     1477.05     25.35 o 
  -4  10   4       80.60       80.80      5.65 o 
  -3  10   4     7432.67     6940.45     87.60 o 
  -2  10   4      162.15      138.54      5.43 o 
  -1  10   4      267.64      258.90      9.65 o 
   0  10   4    22366.20    22754.78    247.46 o 
   1  10   4       19.19       33.13      3.97 o 
   2  10   4        1.47        7.20      3.55 o 
   3  10   4     1171.24     1040.91     23.04 o 
   4  10   4     1036.64      915.75     23.07 o 
   5  10   4      447.48      417.30     16.21 o 
   6  10   4      105.96      104.99     10.50 o 
   7  10   4        4.49        5.59      7.69 o 
   8  10   4        3.33       -3.80      6.74 o 
   9  10   4      102.52      133.36     15.11 o 
 -12  11   4      770.86      801.66     61.54 o 
 -11  11   4        3.70       15.83     19.12 o 
 -10  11   4       96.13       99.53     26.46 o 
  -9  11   4      153.36      151.91     42.55 o 
  -8  11   4       83.47      110.50     28.74 o 
  -7  11   4        0.68       10.69      7.74 o 
  -6  11   4        6.38       10.13      5.10 o 
  -5  11   4      854.23      740.06     16.47 o 
  -4  11   4      298.22      316.32      9.68 o 
  -3  11   4      766.83      671.53     12.33 o 
  -2  11   4     1043.07      934.84     15.47 o 
  -1  11   4    21789.29    22467.76    226.42 o 
   0  11   4      927.73      864.39     15.20 o 
   1  11   4     4751.73     5186.14     62.31 o 
   2  11   4      216.01      245.41      7.79 o 
   3  11   4      369.01      434.31     12.70 o 
   4  11   4      890.07      774.26     29.35 o 
   5  11   4     4847.02     4805.90     77.95 o 
   6  11   4       68.85       63.64      8.91 o 
   7  11   4      813.11      820.12     25.17 o 
   8  11   4      679.84      692.63     24.00 o 
   9  11   4      323.97      324.87     17.65 o 
 -12  12   4      865.22     1004.89     69.64 o 
 -11  12   4     1155.46     1148.36     71.42 o 
 -10  12   4       81.03       98.64     26.34 o 
  -9  12   4      160.19      165.35     33.56 o 
  -8  12   4     2652.81     2415.06     68.39 o 
  -7  12   4     1270.09     1200.70     32.74 o 
  -6  12   4     1171.00     1003.15     23.47 o 
  -5  12   4     6883.36     6578.76     97.07 o 
  -4  12   4     6871.88     6847.80    100.00 o 
  -3  12   4     5399.83     5068.51     66.76 o 
  -2  12   4     1472.86     1351.81     20.39 o 
  -1  12   4    10255.86    11032.51    123.96 o 
   0  12   4      954.50      922.26     15.96 o 
   1  12   4    23419.98    24479.10    266.69 o 
   2  12   4      349.91      320.74     10.49 o 
   3  12   4     2677.17     2550.76     39.76 o 
   4  12   4     1866.60     1827.95     33.78 o 
   5  12   4     1579.88     1365.40     31.38 o 
   6  12   4       15.75       19.33      6.91 o 
   7  12   4      849.06      812.36     25.25 o 
   8  12   4       28.13       25.60      8.21 o 
   9  12   4        1.32        2.18      7.26 o 
 -11  13   4     1145.86     1011.85     67.36 o 
 -10  13   4      876.25      782.54     55.59 o 
  -9  13   4     2425.44     2326.73     69.06 o 
  -8  13   4     2206.73     2011.94     60.77 o 
  -7  13   4     7635.11     7576.66    112.27 o 
  -6  13   4        4.51        8.09      8.57 o 
  -5  13   4     2655.95     2629.05     45.71 o 
  -4  13   4      365.65      338.05     12.50 o 
  -3  13   4      484.09      572.70     29.40 o 
  -2  13   4      972.70      936.86     18.17 o 
  -1  13   4     3886.41     4142.55     51.00 o 
   0  13   4      796.59      700.88     14.68 o 
   1  13   4    15012.54    16018.85    177.50 o 
   2  13   4     9749.07     9837.46    124.47 o 
   3  13   4     1899.15     1828.37     31.25 o 
   4  13   4     2479.43     2429.13     41.21 o 
   5  13   4     1880.13     1821.81     38.00 o 
   6  13   4      240.10      223.18     13.78 o 
   7  13   4      551.50      523.79     20.08 o 
   8  13   4       29.87       41.78      9.52 o 
   9  13   4      354.16      371.78     21.99 o 
 -11  14   4      755.55      842.18     61.79 o 
 -10  14   4      398.98      415.82     28.17 o 
  -9  14   4      404.31      398.85     27.26 o 
  -8  14   4        8.82       20.61     12.92 o 
  -7  14   4      836.28      801.97     21.96 o 
  -6  14   4     1091.58     1059.50     24.98 o 
  -5  14   4      376.69      358.22     13.58 o 
  -4  14   4     4313.22     4429.20     69.32 o 
  -3  14   4        9.19       19.96      4.25 o 
  -2  14   4     6105.87     5917.75     77.31 o 
  -1  14   4      139.71      139.93      7.15 o 
   0  14   4     3316.97     2934.23     38.58 o 
   1  14   4      398.56      423.22     10.66 o 
   2  14   4       86.85      110.30      7.44 o 
   3  14   4      505.71      496.10     14.19 o 
   4  14   4     2534.07     2368.30     39.12 o 
   5  14   4     2814.74     2815.35     52.00 o 
   6  14   4       97.64      108.42     10.87 o 
   7  14   4      171.20      157.16     12.89 o 
   8  14   4       86.79       88.00     11.36 o 
   9  14   4      103.62      119.66     16.58 o 
 -11  15   4     2358.29     2409.15    113.08 o 
 -10  15   4      158.74      170.41     21.38 o 
  -9  15   4      956.80      904.79     39.74 o 
  -8  15   4        2.23       19.98     11.99 o 
  -7  15   4     3655.04     3623.71     61.25 o 
  -6  15   4      456.40      401.55     14.89 o 
  -5  15   4     2802.24     2529.21     45.17 o 
  -4  15   4       17.06       20.23      6.43 o 
  -3  15   4     6223.22     6430.88    124.45 o 
  -2  15   4      233.12      165.38      7.92 o 
  -1  15   4      519.99      380.56     21.59 o 
   0  15   4      331.48      266.58      8.27 o 
   1  15   4       52.84       67.67      6.96 o 
   2  15   4       49.70       47.30      5.73 o 
   3  15   4        5.24        1.96      4.44 o 
   4  15   4       60.21       69.50      7.70 o 
   5  15   4      461.62      412.99     16.59 o 
   6  15   4     1235.35     1233.72     31.17 o 
   7  15   4      231.33      228.95     14.23 o 
   8  15   4      926.85      934.36     33.01 o 
   9  15   4      876.82      847.63     42.80 o 
 -11  16   4     2182.54     2110.83    103.83 o 
 -10  16   4       23.74       27.82     27.22 o 
  -9  16   4     2514.00     2530.68     69.47 o 
  -8  16   4     1388.62     1379.92     56.16 o 
  -7  16   4     1006.56      967.67     24.94 o 
  -6  16   4        5.23        5.47      5.35 o 
  -5  16   4      152.54      172.80     10.49 o 
  -4  16   4     5511.83     5410.31     83.14 o 
  -3  16   4       91.50       94.05      7.50 o 
  -2  16   4     5361.58     5079.22     68.48 o 
  -1  16   4     7369.78     7209.27     93.10 o 
   0  16   4     2339.19     2217.95     34.94 o 
   1  16   4     2442.00     2166.35     32.76 o 
   2  16   4      532.50      460.34     13.38 o 
   3  16   4     1255.99     1235.31     24.75 o 
   4  16   4     1102.84     1069.62     23.29 o 
   5  16   4      453.24      424.63     29.13 o 
   6  16   4      530.70      524.03     19.99 o 
   7  16   4      537.97      501.59     20.51 o 
   8  16   4        0.07        5.13      7.85 o 
   9  16   4     1185.41     1264.84     39.10 o 
 -11  17   4     1073.77     1067.70     70.78 o 
 -10  17   4      196.40      162.25     22.08 o 
  -9  17   4      366.61      384.39     22.17 o 
  -8  17   4     5870.83     5653.61    133.16 o 
  -7  17   4      131.12      125.69     10.87 o 
  -6  17   4     4083.70     4075.46     67.32 o 
  -5  17   4     3377.63     3301.71     56.44 o 
  -4  17   4       15.47       19.32      5.82 o 
  -3  17   4      162.56      132.18      7.74 o 
  -2  17   4     4821.16     5153.52     88.84 o 
  -1  17   4     6725.59     6493.19     85.24 o 
   0  17   4      287.84      304.31     10.79 o 
   1  17   4     2455.79     2437.59     38.21 o 
   2  17   4      396.45      437.14     17.03 o 
   3  17   4      748.54      729.25     18.19 o 
   4  17   4     5275.85     5145.94     73.15 o 
   5  17   4      721.93      683.86     21.56 o 
   6  17   4     1052.79     1048.00     28.94 o 
   7  17   4      407.71      398.87     18.29 o 
   8  17   4     2099.76     2131.51     47.62 o 
   9  17   4      831.27      856.44     29.10 o 
 -11  18   4       53.38       60.02     23.55 o 
 -10  18   4      467.97      476.57     31.42 o 
  -9  18   4     4200.18     4185.90     89.15 o 
  -8  18   4     2382.61     2328.19     69.32 o 
  -7  18   4       50.22       52.82      8.59 o 
  -6  18   4      737.66      736.00     23.61 o 
  -5  18   4      967.03     1038.07     25.68 o 
  -4  18   4       10.86       28.68      6.15 o 
  -3  18   4      328.50      357.61     14.80 o 
  -2  18   4     3301.31     3292.75     50.84 o 
  -1  18   4      148.22      175.46     14.24 o 
   0  18   4      494.09      455.82     22.30 o 
   1  18   4      318.61      294.73     10.99 o 
   2  18   4     1269.86     1107.36     25.95 o 
   3  18   4     5197.97     5150.13     72.36 o 
   4  18   4     4460.22     4350.56     83.28 o 
   5  18   4      680.68      625.97     24.80 o 
   6  18   4     2795.79     2771.64     54.01 o 
   7  18   4      290.36      269.97     15.47 o 
   8  18   4     1216.52     1202.82     33.79 o 
   9  18   4     2281.09     2235.81    123.92 o 
 -11  19   4       55.78       89.52     28.11 o 
 -10  19   4      272.30      271.52     26.03 o 
  -9  19   4      110.96      154.66     17.08 o 
  -8  19   4     2609.25     2529.92     73.99 o 
  -7  19   4     1656.98     1631.74     35.77 o 
  -6  19   4      223.98      235.47     17.95 o 
  -5  19   4       75.43       92.01      9.49 o 
  -4  19   4      371.22      339.46     13.81 o 
  -3  19   4      415.52      434.39     12.02 o 
  -2  19   4     1589.80     1624.82     43.29 o 
  -1  19   4     1799.05     1784.09     30.80 o 
   0  19   4      972.40      828.04     26.34 o 
   1  19   4     3488.26     3445.11     77.00 o 
   2  19   4     8914.29     8914.75    150.07 o 
   3  19   4     7563.53     7140.43    266.76 o 
   4  19   4      186.10      188.23     11.04 o 
   5  19   4     3453.64     3312.75     60.21 o 
   6  19   4     5551.39     5554.00     91.87 o 
   7  19   4      311.56      316.86     25.37 o 
   8  19   4      381.31      348.50     18.76 o 
 -11  20   4        0.98       14.69     20.51 o 
 -10  20   4      183.34      186.31     23.46 o 
  -9  20   4     2974.44     2954.73     69.97 o 
  -8  20   4      157.61      174.81     27.73 o 
  -7  20   4     3169.07     3093.53     79.37 o 
  -6  20   4     1667.63     1586.92     39.48 o 
  -5  20   4     3348.49     3056.54    144.58 o 
  -4  20   4      485.47      476.26     16.91 o 
  -3  20   4     2075.95     1886.86     51.27 o 
  -2  20   4     1125.02     1128.11     23.00 o 
  -1  20   4     3123.67     2948.02     45.17 o 
   0  20   4       51.02       57.41      6.59 o 
   1  20   4     1088.41     1088.68     33.20 o 
   2  20   4      334.40      333.89     14.38 o 
   3  20   4     1767.42     1685.57     35.85 o 
   4  20   4      108.76      113.76     11.01 o 
   5  20   4    11570.00    11712.38    190.90 o 
   6  20   4      717.36      701.94     25.19 o 
   7  20   4      401.99      419.38     19.40 o 
   8  20   4      299.20      286.22     33.03 o 
 -10  21   4        5.43       14.75     15.04 o 
  -9  21   4     1404.12     1412.77     44.20 o 
  -8  21   4     1252.26     1160.94     81.29 o 
  -7  21   4      955.32     1039.95     32.65 o 
  -6  21   4       21.09       56.36     13.05 o 
  -5  21   4     1423.95     1389.76     39.11 o 
  -4  21   4     1841.54     1817.18     37.33 o 
  -3  21   4      209.24      199.19     11.75 o 
  -2  21   4       10.09       28.61      5.32 o 
  -1  21   4     2888.69     2730.77    105.25 o 
   0  21   4     6235.47     5964.79     81.17 o 
   1  21   4     1505.86     1287.19     41.17 o 
   2  21   4     1215.88     1170.19     27.90 o 
   3  21   4     4233.20     4186.79     69.87 o 
   4  21   4      616.08      631.40     21.36 o 
   5  21   4     1227.91     1219.10     36.54 o 
   6  21   4     1028.59      914.35     27.62 o 
   7  21   4      165.70      177.90     28.74 o 
   8  21   4      119.59      122.91     15.75 o 
 -10  22   4      810.57      884.30     43.70 o 
  -9  22   4      598.87      595.13     28.62 o 
  -8  22   4      111.80      144.57     15.25 o 
  -7  22   4     2077.95     2260.34     54.10 o 
  -6  22   4     6347.79     6349.74     99.73 o 
  -5  22   4     1806.91     1813.16     38.23 o 
  -4  22   4     7253.34     7119.82    114.89 o 
  -3  22   4      346.59      344.81     14.41 o 
  -2  22   4       14.85       16.64      4.82 o 
  -1  22   4      346.10      354.17     12.81 o 
   0  22   4      546.00      514.63     25.11 o 
   1  22   4     2468.40     2441.84     41.81 o 
   2  22   4     1155.22     1129.79     27.87 o 
   3  22   4      241.27      239.02     13.51 o 
   4  22   4     3958.19     3967.18     68.63 o 
   5  22   4      405.00      451.83     21.90 o 
   6  22   4      743.65      741.75     55.21 o 
   7  22   4      174.05      149.74     19.97 o 
   8  22   4     1293.18     1293.48     50.88 o 
 -10  23   4       63.51       60.09     18.27 o 
  -9  23   4     1060.39     1037.84     47.22 o 
  -8  23   4     6162.16     6334.54    119.27 o 
  -7  23   4      262.40      291.64     18.74 o 
  -6  23   4      116.57      135.92     11.51 o 
  -5  23   4     1497.34     1473.65     48.25 o 
  -4  23   4       73.77       63.28      8.63 o 
  -3  23   4      476.08      474.57     19.37 o 
  -2  23   4     1376.59     1316.79     26.39 o 
  -1  23   4       75.01       79.08      8.15 o 
   0  23   4        8.85       16.88      5.39 o 
   1  23   4     3318.41     3147.69     49.10 o 
   2  23   4     1961.11     1894.84     65.55 o 
   3  23   4     4017.06     3792.33     65.65 o 
   4  23   4     6120.77     6099.29     97.21 o 
   5  23   4      135.29      139.67     15.69 o 
   6  23   4     3652.20     3555.57    128.90 o 
   7  23   4       27.70       34.99     13.75 o 
   8  23   4       14.91       23.19     13.66 o 
 -10  24   4     1450.34     1422.38     57.05 o 
  -9  24   4      699.51      730.85     38.34 o 
  -8  24   4     1288.90     1300.18     52.11 o 
  -7  24   4      214.04      228.73     16.80 o 
  -6  24   4     1919.39     1976.26     41.96 o 
  -5  24   4        3.45        3.66      7.22 o 
  -4  24   4     1075.86      985.92     26.30 o 
  -3  24   4      212.03      207.75     11.85 o 
  -2  24   4     2243.37     2185.35     37.78 o 
  -1  24   4      433.15      443.64     14.46 o 
   0  24   4     1833.49     1819.11     33.15 o 
   1  24   4      192.27      196.99     10.50 o 
   2  24   4        4.41       10.25      6.42 o 
   3  24   4      543.01      540.07     19.69 o 
   4  24   4     3762.11     3789.36     67.34 o 
   5  24   4     3511.83     3739.28     77.58 o 
   6  24   4     1499.55     1464.29     52.47 o 
   7  24   4      189.92      157.41     22.98 o 
   8  24   4      149.02      156.25     29.38 o 
 -10  25   4      643.94      695.92     38.71 o 
  -9  25   4      806.33      863.00     42.64 o 
  -8  25   4      163.33      215.24     17.37 o 
  -7  25   4     3350.91     3333.59     72.57 o 
  -6  25   4        1.71        4.29      8.11 o 
  -5  25   4     9305.55     9446.53    141.87 o 
  -4  25   4     3650.15     3465.44     70.11 o 
  -3  25   4      796.96      758.77     22.63 o 
  -2  25   4      341.68      339.35     25.14 o 
  -1  25   4     2258.37     2229.60     38.58 o 
   0  25   4      836.00      775.96     19.87 o 
   1  25   4      434.78      464.40     15.29 o 
   2  25   4       58.50       47.99      8.79 o 
   3  25   4      487.92      541.90     24.03 o 
   4  25   4     3268.02     3218.90     69.07 o 
   5  25   4     3416.78     3448.55     73.99 o 
   6  25   4      518.17      516.86     30.89 o 
   7  25   4      651.07      690.95     44.57 o 
 -10  26   4        8.55       14.27     15.31 o 
  -9  26   4      830.89      809.89     41.62 o 
  -8  26   4      269.66      327.15     20.62 o 
  -7  26   4      564.34      594.09     25.69 o 
  -6  26   4      107.29       95.69     11.27 o 
  -5  26   4      824.55      865.71     25.56 o 
  -4  26   4      983.53      870.73     30.58 o 
  -3  26   4      852.54      889.95     25.15 o 
  -2  26   4    11713.51    11713.84    242.39 o 
  -1  26   4     1046.44     1055.92     24.05 o 
   0  26   4        0.96       -1.22      5.22 o 
   1  26   4      694.58      657.88     21.46 o 
   2  26   4       82.32       85.43     10.11 o 
   3  26   4     3212.26     3116.72     66.90 o 
   4  26   4      228.87      210.23     17.98 o 
   5  26   4     1447.15     1356.43     40.59 o 
   6  26   4      695.04      767.29     38.03 o 
   7  26   4      800.30      776.19     51.41 o 
  -9  27   4        0.10       -6.67     13.12 o 
  -8  27   4     6040.00     6311.08    121.82 o 
  -7  27   4        2.82        8.37     12.39 o 
  -6  27   4       49.38       53.09      9.90 o 
  -5  27   4     1014.63     1019.75     28.44 o 
  -4  27   4     2685.72     2565.02     53.28 o 
  -3  27   4      143.51      144.29     11.42 o 
  -2  27   4     6241.87     5938.66     76.53 o 
  -1  27   4      198.84      211.06     11.48 o 
   0  27   4        1.28        4.07      5.57 o 
   1  27   4      468.89      448.42     28.39 o 
   2  27   4     2837.13     2683.14     59.55 o 
   3  27   4      356.89      380.54     21.17 o 
   4  27   4        2.34        7.39      9.74 o 
   5  27   4        2.23       -1.66      9.27 o 
   6  27   4      209.73      179.95     21.18 o 
   7  27   4       27.52       21.31     14.37 o 
  -9  28   4        4.33        6.80     14.56 o 
  -8  28   4      870.81      881.40     33.39 o 
  -7  28   4      983.09      954.03     33.72 o 
  -6  28   4      526.45      505.20     20.28 o 
  -5  28   4     1794.83     1941.09     42.70 o 
  -4  28   4       49.18       52.19     12.09 o 
  -3  28   4       70.24       71.74     10.97 o 
  -2  28   4      109.70      119.74     11.27 o 
  -1  28   4     2706.02     2457.37     42.76 o 
   0  28   4     1542.08     1500.57     36.37 o 
   1  28   4     4634.60     4509.57    119.66 o 
   2  28   4      572.91      498.63     23.00 o 
   3  28   4     7141.88     6986.36    127.08 o 
   4  28   4     2147.57     2218.91     63.29 o 
   5  28   4       28.20       45.73     12.48 o 
   6  28   4      327.22      350.11     26.91 o 
   7  28   4     1012.68     1138.23     69.01 o 
  -9  29   4       11.70       -8.69     14.17 o 
  -8  29   4      722.34      727.47     30.68 o 
  -7  29   4     3316.23     3320.65    136.53 o 
  -6  29   4       56.34       42.04      9.24 o 
  -5  29   4     1903.70     1861.10     50.32 o 
  -4  29   4      333.74      315.54     16.00 o 
  -3  29   4       18.18       13.38      7.23 o 
  -2  29   4     1204.38     1166.68     28.25 o 
  -1  29   4     5251.45     5307.35     86.03 o 
   0  29   4     1449.26     1378.06     33.11 o 
   1  29   4     3644.26     3521.85     73.56 o 
   2  29   4      294.00      278.48     18.54 o 
   3  29   4      633.75      661.30     27.53 o 
   4  29   4     1120.77     1239.59     39.83 o 
   5  29   4      150.99      163.46     17.79 o 
   6  29   4      116.94      142.33     21.13 o 
  -9  30   4      510.28      573.11     35.90 o 
  -8  30   4      802.91      790.16     62.32 o 
  -7  30   4       59.50       61.21     12.50 o 
  -6  30   4        4.96       -3.25      7.32 o 
  -5  30   4       77.10       70.52     10.40 o 
  -4  30   4      935.55      948.65     27.66 o 
  -3  30   4     6928.01     6669.81    106.31 o 
  -2  30   4     6570.57     6789.55    123.97 o 
  -1  30   4     1153.37     1187.77     30.79 o 
   0  30   4     2376.74     2329.79     47.20 o 
   1  30   4       25.51       27.68     10.98 o 
   2  30   4      721.29      718.38     28.11 o 
   3  30   4        1.92        1.58     10.19 o 
   4  30   4        3.74       13.67     10.26 o 
   5  30   4      406.47      458.23     24.90 o 
   6  30   4     4014.44     4259.02    232.10 o 
  -8  31   4      213.98      247.51     24.30 o 
  -7  31   4      112.95      120.78     15.88 o 
  -6  31   4      207.91      246.00     18.23 o 
  -5  31   4      211.89      224.78     14.71 o 
  -4  31   4     1914.50     2044.63     49.09 o 
  -3  31   4        0.62       18.11      8.46 o 
  -2  31   4     1765.09     1753.94     46.35 o 
  -1  31   4     2451.66     2380.56     48.32 o 
   0  31   4     6349.88     6337.78    100.87 o 
   1  31   4       89.37       94.66     14.33 o 
   2  31   4      141.65      144.61     16.23 o 
   3  31   4     1140.62     1103.66     36.46 o 
   4  31   4     1123.17     1212.36     39.63 o 
   5  31   4        5.40        8.55     10.12 o 
   6  31   4       12.39       11.40     13.61 o 
  -8  32   4       77.19       79.59     22.52 o 
  -7  32   4      165.47      217.89     21.32 o 
  -6  32   4     4267.48     4283.63    119.51 o 
  -5  32   4     1556.34     1455.24     36.88 o 
  -4  32   4        8.85       24.05     12.42 o 
  -3  32   4      415.09      425.85     21.68 o 
  -2  32   4      631.25      597.39     25.66 o 
  -1  32   4      296.99      340.37     18.61 o 
   0  32   4      341.30      391.71     18.54 o 
   1  32   4      368.78      364.76     21.12 o 
   2  32   4      356.39      307.72     20.32 o 
   3  32   4     1450.71     1425.19     42.73 o 
   4  32   4      373.92      414.08     33.21 o 
   5  32   4       55.28       49.07     13.14 o 
  -8  33   4       12.56       33.97     13.18 o 
  -7  33   4     1432.86     1338.71     46.12 o 
  -6  33   4      635.06      578.40     26.94 o 
  -5  33   4      598.50      606.74     27.05 o 
  -4  33   4       43.46       41.13     10.68 o 
  -3  33   4     2016.20     2054.38     77.47 o 
  -2  33   4      391.57      359.03     20.15 o 
  -1  33   4      277.68      287.69     16.35 o 
   0  33   4      145.04      188.89     14.53 o 
   1  33   4     1144.18     1189.25     37.82 o 
   2  33   4      322.09      328.85     32.32 o 
   3  33   4      688.82      734.44     32.68 o 
   4  33   4      386.53      368.00     23.09 o 
   5  33   4      170.07      164.79     19.28 o 
  -7  34   4      217.50      235.21     90.85 o 
  -6  34   4       73.23       94.77     18.31 o 
  -5  34   4       75.82      100.90     19.81 o 
  -4  34   4      741.26      731.37     29.12 o 
  -3  34   4     1248.10     1234.53     38.88 o 
  -2  34   4      384.28      403.58     21.76 o 
  -1  34   4        4.49       13.27      7.99 o 
   0  34   4        4.89       14.03      8.59 o 
   1  34   4      829.88      777.00     30.80 o 
   2  34   4      196.24      199.83     19.34 o 
   3  34   4     1351.24     1449.81     44.69 o 
   4  34   4      367.41      429.02     25.09 o 
   5  34   4      714.20      827.20     42.21 o 
  -7  35   4        2.75        0.51     15.95 o 
  -6  35   4     1141.92     1110.26    115.35 o 
  -5  35   4        1.88       16.39     10.40 o 
  -4  35   4      179.36      215.79     17.62 o 
  -3  35   4       79.58       95.82     13.74 o 
  -2  35   4     1663.13     1582.20     45.90 o 
  -1  35   4      925.21      865.98     27.62 o 
   0  35   4     2197.90     2198.31     47.83 o 
   1  35   4      246.37      273.80     20.00 o 
   2  35   4       35.72       32.54     12.42 o 
   3  35   4       50.79       52.90     13.75 o 
   4  35   4      185.61      172.54     19.27 o 
  -6  36   4      129.28      142.66     20.08 o 
  -5  36   4      407.23      417.18     23.75 o 
  -4  36   4     1530.06     1447.32     44.10 o 
  -3  36   4      257.75      274.21     19.23 o 
  -2  36   4     2063.85     2075.50     54.73 o 
  -1  36   4       38.40       42.44     10.20 o 
   0  36   4       84.86       96.83     14.63 o 
   1  36   4      731.94      731.58     33.83 o 
   2  36   4      387.69      387.32     24.25 o 
   3  36   4      865.07      823.25     34.07 o 
   4  36   4      608.28      640.21     30.37 o 
  -6  37   4      148.13      164.86     29.63 o 
  -5  37   4       87.85      116.96     16.94 o 
  -4  37   4       89.02       95.22     14.06 o 
  -3  37   4     1196.45     1123.60     38.42 o 
  -2  37   4      502.35      436.72     23.61 o 
  -1  37   4       16.69       20.64     10.35 o 
   0  37   4      106.83      123.86     16.88 o 
   1  37   4      251.13      249.26     21.00 o 
   2  37   4      181.11      184.83     19.14 o 
   3  37   4      920.46      885.14     35.11 o 
  -5  38   4      187.75      190.94     19.58 o 
  -4  38   4       70.22       60.21     12.61 o 
  -3  38   4      946.96     1027.95     37.06 o 
  -2  38   4       74.22       88.70     14.41 o 
  -1  38   4      110.68      112.55     15.60 o 
   0  38   4      184.40      161.79     15.87 o 
   1  38   4      194.47      236.44     22.29 o 
   2  38   4      206.69      204.75     21.10 o 
   3  38   4        7.33       -6.96     19.75 o 
  -4  39   4       10.82       23.45     11.00 o 
  -3  39   4       89.55      108.18     14.76 o 
  -2  39   4      556.82      578.99     27.94 o 
  -1  39   4      697.92      726.50     30.90 o 
   0  39   4        0.99       -4.62     10.88 o 
   1  39   4      120.74      135.99     17.59 o 
   2  39   4      627.13      715.17     55.08 o 
  -3  40   4      525.52      588.73     28.87 o 
  -2  40   4     1295.20     1307.85     47.80 o 
  -1  40   4       23.07       44.39     12.66 o 
   0  40   4      442.22      423.50     24.96 o 
   1  40   4        1.91       16.21     24.82 o 
  -2  41   4      344.75      397.85     42.04 o 
  -1  41   4      722.66      755.57     55.08 o 
 -11   0   5      499.85      561.83     42.93 o 
  -9   0   5     8789.46     9039.81    191.87 o 
  -7   0   5    12251.32    12504.42    252.26 o 
  -5   0   5     3148.73     3223.21     91.11 o 
  -3   0   5     2065.63     2188.71     66.16 o 
  -1   0   5        0.72       -5.50      5.50 o 
   1   0   5     4776.37     5736.95     95.82 o 
   3   0   5     6132.75     6086.85    138.40 o 
   5   0   5     4756.54     4584.98    107.38 o 
   7   0   5     1753.14     1689.65     56.04 o 
   9   0   5     5161.20     5430.46    135.08 o 
 -12   1   5     2318.61     2581.62     79.41 o 
 -11   1   5        3.19       13.77     11.00 o 
 -10   1   5      580.62      577.85     29.55 o 
  -9   1   5      588.12      588.29     21.09 o 
  -8   1   5     6069.67     6130.44     95.68 o 
  -7   1   5      775.50      751.06     20.95 o 
  -6   1   5      451.28      416.70     14.40 o 
  -5   1   5      279.51      202.00      9.77 o 
  -4   1   5     3452.19     3835.23     60.96 o 
  -3   1   5       27.96       23.56      3.76 o 
  -2   1   5     3029.07     2703.10     34.54 o 
  -1   1   5     8786.86    10054.32    112.82 o 
   0   1   5       37.12       25.37      3.62 o 
   1   1   5     2288.56     2263.35     30.69 o 
   2   1   5       47.71       67.93      4.82 o 
   3   1   5     6026.40     6164.86     93.00 o 
   4   1   5      352.98      332.69     14.59 o 
   5   1   5     7613.66     7798.11    117.97 o 
   6   1   5      618.18      613.83     21.40 o 
   7   1   5     2626.73     2668.06     53.77 o 
   8   1   5      121.36      131.06     13.42 o 
   9   1   5      140.19      170.77     18.84 o 
 -12   2   5     1869.89     1864.03     80.15 o 
 -11   2   5      470.07      489.26     28.94 o 
 -10   2   5      335.77      367.12     24.12 o 
  -9   2   5     1910.76     1974.48     40.84 o 
  -8   2   5        3.36        5.86      7.01 o 
  -7   2   5      361.04      382.86     14.97 o 
  -6   2   5     2567.58     2530.97     45.01 o 
  -5   2   5      614.59      529.50     20.63 o 
  -4   2   5     3202.61     2959.27     48.49 o 
  -3   2   5      271.24      146.80      6.64 o 
  -2   2   5     2160.40     2097.96     28.08 o 
  -1   2   5    11594.69    13355.78    147.84 o 
   0   2   5     4894.68     5534.02     65.30 o 
   1   2   5       29.77       20.38      3.82 o 
   2   2   5     8866.92     9537.25    108.56 o 
   3   2   5     2800.18     2702.96     47.44 o 
   4   2   5      112.37      117.91     10.80 o 
   5   2   5      266.03      266.21     14.02 o 
   6   2   5      352.26      315.91     15.78 o 
   7   2   5     2578.20     2558.78     59.51 o 
   8   2   5     3981.12     3976.82     73.45 o 
   9   2   5       69.55       71.26     11.88 o 
 -12   3   5      159.04      145.95     20.01 o 
 -11   3   5     1058.56     1098.36     73.82 o 
 -10   3   5     1102.26     1147.60     43.70 o 
  -9   3   5     4713.32     4615.62     69.50 o 
  -8   3   5     1928.08     1832.84     37.80 o 
  -7   3   5     1908.29     1861.66     42.45 o 
  -6   3   5     6246.08     6086.91     92.50 o 
  -5   3   5     6848.04     6895.49    101.94 o 
  -4   3   5      424.45      302.71     14.33 o 
  -3   3   5     6962.20     7794.56     98.75 o 
  -2   3   5      274.78      274.20      7.46 o 
  -1   3   5     1354.21     1427.18     21.05 o 
   0   3   5     3894.13     4610.88     55.58 o 
   1   3   5    17181.69    17914.13    196.67 o 
   2   3   5     1637.06     1796.18     26.01 o 
   3   3   5      972.61      995.75     23.68 o 
   4   3   5    10830.56    11091.65    159.17 o 
   5   3   5     2118.42     1982.45     40.77 o 
   6   3   5      976.54      932.83     26.47 o 
   7   3   5        2.85        0.37      9.61 o 
   8   3   5      517.10      502.47     30.50 o 
   9   3   5      142.02      154.17     14.76 o 
 -12   4   5      410.66      367.21     39.63 o 
 -11   4   5     1796.95     1822.12     60.81 o 
 -10   4   5        2.56       16.34      9.90 o 
  -9   4   5     1108.13     1108.15     28.56 o 
  -8   4   5     3273.98     3081.72     84.55 o 
  -7   4   5       79.01       91.22      9.37 o 
  -6   4   5     1825.27     1836.73     35.49 o 
  -5   4   5      249.99      224.68     10.38 o 
  -4   4   5     3652.60     3451.24     48.31 o 
  -3   4   5       15.04       27.48      4.25 o 
  -2   4   5     6813.06     6961.50     80.10 o 
  -1   4   5     1414.05     1404.35     20.89 o 
   0   4   5     9108.38     9272.94    105.17 o 
   1   4   5     1174.27     1176.13     18.92 o 
   2   4   5        3.16        5.84      3.80 o 
   3   4   5      149.51      146.63      9.94 o 
   4   4   5     1818.93     1779.78     36.57 o 
   5   4   5     1690.79     1668.59     36.41 o 
   6   4   5     5585.57     5613.46     91.64 o 
   7   4   5      145.34      150.55     13.80 o 
   8   4   5     1719.97     1744.54     41.96 o 
   9   4   5     2002.58     2092.61     48.78 o 
 -12   5   5     2098.20     2212.76    103.96 o 
 -11   5   5     1030.21     1127.59     66.35 o 
 -10   5   5      277.62      319.05     36.53 o 
  -9   5   5     1351.33     1361.50     32.16 o 
  -8   5   5     4181.85     4035.52     67.90 o 
  -7   5   5    10958.71    11438.23    164.50 o 
  -6   5   5       98.36      126.43      9.02 o 
  -5   5   5     2555.36     2341.99     41.68 o 
  -4   5   5       11.29       11.54      3.38 o 
  -3   5   5       29.53       64.21      5.43 o 
  -2   5   5      639.97      614.59     11.75 o 
  -1   5   5     1724.50     1655.41     24.67 o 
   0   5   5       13.38       22.16      3.71 o 
   1   5   5      412.00      380.21      9.87 o 
   2   5   5     2056.34     2125.93     33.58 o 
   3   5   5    14448.33    14749.53    204.89 o 
   4   5   5     1954.27     1855.96     37.43 o 
   5   5   5     1226.78     1208.35     29.68 o 
   6   5   5      246.94      242.42     23.19 o 
   7   5   5        3.68        1.84      7.47 o 
   8   5   5      736.30      777.28     26.56 o 
   9   5   5     3763.22     3911.93     74.84 o 
 -12   6   5      412.40      425.84     42.93 o 
 -11   6   5      107.50      139.41     28.36 o 
 -10   6   5      116.51      145.92     18.94 o 
  -9   6   5     2200.25     2240.28     44.90 o 
  -8   6   5       17.59       23.11     10.23 o 
  -7   6   5       12.99       13.89      7.51 o 
  -6   6   5     1522.42     1576.83     32.02 o 
  -5   6   5     6990.31     7426.66    109.20 o 
  -4   6   5      709.94      885.56     17.57 o 
  -3   6   5      204.62      164.13      9.52 o 
  -2   6   5    13705.98    13763.30    152.36 o 
  -1   6   5      904.64      961.39     16.08 o 
   0   6   5     6048.48     6357.52     74.41 o 
   1   6   5       48.22       59.07      7.90 o 
   2   6   5      755.90      622.74     16.50 o 
   3   6   5      119.47      104.19      9.38 o 
   4   6   5     1253.27     1230.36     28.73 o 
   5   6   5     2965.51     2935.81     58.40 o 
   6   6   5      567.65      569.59     20.67 o 
   7   6   5      129.94      160.20     13.42 o 
   8   6   5      250.73      268.53     25.06 o 
   9   6   5      336.54      375.33     19.57 o 
 -12   7   5       10.28       13.30     17.98 o 
 -11   7   5       33.49       34.57     18.23 o 
 -10   7   5      977.28     1053.55     42.84 o 
  -9   7   5      240.22      233.42     20.81 o 
  -8   7   5       43.09       52.57      8.54 o 
  -7   7   5     3468.59     3605.15     61.05 o 
  -6   7   5     5302.57     5441.62     84.21 o 
  -5   7   5      212.19      178.18      8.82 o 
  -4   7   5     5187.05     4650.17     63.05 o 
  -3   7   5     6452.21     7036.67     95.28 o 
  -2   7   5      675.46      689.10     12.91 o 
  -1   7   5     4273.79     4617.85     55.84 o 
   0   7   5     4758.23     4613.18     56.00 o 
   1   7   5    18958.88    19610.27    263.23 o 
   2   7   5     6664.01     6311.46     83.24 o 
   3   7   5      300.82      295.62     11.54 o 
   4   7   5     1327.16     1255.23     29.10 o 
   5   7   5      418.61      396.51     21.44 o 
   6   7   5       26.43       29.95      8.26 o 
   7   7   5      141.08      132.33     14.22 o 
   8   7   5     2194.66     2248.08     49.66 o 
   9   7   5      235.70      235.21     17.02 o 
 -12   8   5       57.53       93.96     26.46 o 
 -11   8   5       20.90       35.58     17.98 o 
 -10   8   5        7.97       -0.03     10.31 o 
  -9   8   5     2668.13     2630.41     74.07 o 
  -8   8   5     2197.52     2127.08     49.34 o 
  -7   8   5      239.45      255.41     15.79 o 
  -6   8   5       21.88       22.86      5.89 o 
  -5   8   5     7898.19     8381.39    107.30 o 
  -4   8   5      244.19      218.93      8.49 o 
  -3   8   5     1381.70     1132.74     20.86 o 
  -2   8   5     1834.89     1672.78     24.14 o 
  -1   8   5       91.66       89.81      5.39 o 
   0   8   5        0.50       -0.96      2.84 o 
   1   8   5     4236.81     4248.28     52.78 o 
   2   8   5     7014.51     6835.92     89.48 o 
   3   8   5    12265.65    11329.00    473.08 o 
   4   8   5      346.34      296.63     14.14 o 
   5   8   5      250.14      256.45     13.93 o 
   6   8   5        4.02        6.89      7.06 o 
   7   8   5      967.02      925.99     27.74 o 
   8   8   5     1738.38     1854.20     43.67 o 
   9   8   5       20.42       29.66      9.93 o 
 -12   9   5      587.01      527.64     48.75 o 
 -11   9   5       20.34       34.06     18.36 o 
 -10   9   5       69.24       72.53     15.84 o 
  -9   9   5       55.85       74.11     15.98 o 
  -8   9   5      160.04      159.51     15.27 o 
  -7   9   5     1650.42     1688.94     41.27 o 
  -6   9   5      142.46      128.18     11.70 o 
  -5   9   5      519.72      531.25     16.09 o 
  -4   9   5      470.49      381.70     10.98 o 
  -3   9   5     4139.30     3964.04     88.99 o 
  -2   9   5     9530.69     9943.46    112.54 o 
  -1   9   5    13340.76    13606.73    151.60 o 
   0   9   5      669.44      813.39     16.49 o 
   1   9   5     2569.71     2439.88     34.41 o 
   2   9   5      553.71      507.38     12.34 o 
   3   9   5    13094.30    12757.05    159.65 o 
   4   9   5      621.07      595.82     19.40 o 
   5   9   5     4443.12     4318.48     72.69 o 
   6   9   5     4167.91     4099.69     71.68 o 
   7   9   5       26.37       23.79      8.49 o 
   8   9   5      339.10      354.24     18.32 o 
   9   9   5       20.77       15.43      9.17 o 
 -12  10   5      771.92      757.59     59.01 o 
 -11  10   5      109.66      135.36     29.50 o 
 -10  10   5     1641.80     1495.48     98.39 o 
  -9  10   5     7852.04     7625.75    181.58 o 
  -8  10   5     6250.84     6014.20    110.14 o 
  -7  10   5       18.08       30.58      8.70 o 
  -6  10   5     4380.42     4445.10     83.45 o 
  -5  10   5       92.81       88.54      9.30 o 
  -4  10   5     1667.28     1718.13     28.59 o 
  -3  10   5      740.19      708.12     17.16 o 
  -2  10   5    13411.36    14073.07    156.44 o 
  -1  10   5      250.47      221.21      7.60 o 
   0  10   5    10861.05    10801.78    122.40 o 
   1  10   5     7189.72     6908.45     81.43 o 
   2  10   5      869.44      834.66     18.27 o 
   3  10   5       77.91       83.07      7.51 o 
   4  10   5     5908.92     5580.51     87.95 o 
   5  10   5     1245.36     1188.81     29.72 o 
   6  10   5     2295.92     2126.15     44.84 o 
   7  10   5     1519.02     1536.96     37.45 o 
   8  10   5      637.32      642.03     24.38 o 
   9  10   5      248.63      236.34     17.09 o 
 -12  11   5       65.86       69.90     26.97 o 
 -11  11   5        8.51       34.19     18.99 o 
 -10  11   5      105.36       93.36     17.28 o 
  -9  11   5      794.19      714.88     35.18 o 
  -8  11   5      136.01      110.91     13.23 o 
  -7  11   5       81.35      100.69     12.00 o 
  -6  11   5     1616.29     1532.50     68.77 o 
  -5  11   5     1135.22     1070.96     24.25 o 
  -4  11   5     5787.73     5723.88     86.17 o 
  -3  11   5      980.48      971.24     31.11 o 
  -2  11   5      876.75      847.62     15.51 o 
  -1  11   5     2260.90     2209.41     30.82 o 
   0  11   5    35506.99    37145.29    400.73 o 
   1  11   5    12244.30    12948.34    147.29 o 
   2  11   5     2893.50     2636.43     40.81 o 
   3  11   5     2483.47     2462.86     39.85 o 
   4  11   5     1296.02     1206.43     28.95 o 
   5  11   5      241.30      222.34     13.77 o 
   6  11   5      174.35      165.20     13.49 o 
   7  11   5       58.57       52.49      9.57 o 
   8  11   5        3.36        6.63      8.06 o 
   9  11   5        0.49       -3.34      8.40 o 
 -12  12   5     1431.29     1406.80     82.94 o 
 -11  12   5     1662.34     1652.19     87.37 o 
 -10  12   5       57.91       67.54     17.03 o 
  -9  12   5      583.77      553.41     31.26 o 
  -8  12   5      124.33      145.00     14.47 o 
  -7  12   5      718.64      712.67     25.01 o 
  -6  12   5     1687.64     1603.54     39.60 o 
  -5  12   5      896.82      830.57     21.01 o 
  -4  12   5      117.68      119.73      8.97 o 
  -3  12   5       45.77       49.96      6.68 o 
  -2  12   5    29701.70    30638.35    362.14 o 
  -1  12   5       96.76       85.68      5.72 o 
   0  12   5      125.72      154.39      9.16 o 
   1  12   5     3128.74     3141.26     41.76 o 
   2  12   5     2722.97     2794.78     43.03 o 
   3  12   5       72.44       66.43      7.27 o 
   4  12   5     6896.28     6674.28    102.88 o 
   5  12   5     3180.01     3076.24     56.82 o 
   6  12   5      677.03      681.76     23.03 o 
   7  12   5      116.17      123.50     12.59 o 
   8  12   5       70.88       67.35     11.01 o 
   9  12   5      195.24      223.52     21.76 o 
 -11  13   5       24.28       57.36     25.96 o 
 -10  13   5      846.06      893.90     41.29 o 
  -9  13   5      238.15      222.08     22.94 o 
  -8  13   5     2276.07     2334.84     54.04 o 
  -7  13   5     2937.20     2906.13     61.88 o 
  -6  13   5     1141.42     1011.37     32.62 o 
  -5  13   5     2490.78     2357.40     67.67 o 
  -4  13   5      465.85      575.40     17.26 o 
  -3  13   5     6375.72     6298.08     94.10 o 
  -2  13   5     3187.59     3396.87     48.50 o 
  -1  13   5     2805.67     2593.03     47.99 o 
   0  13   5      585.31      582.24     13.26 o 
   1  13   5     5675.11     5426.78     66.44 o 
   2  13   5      434.32      438.11     19.03 o 
   3  13   5     2279.61     2135.21     45.85 o 
   4  13   5      576.92      546.14     33.03 o 
   5  13   5     9486.84     9484.91    141.57 o 
   6  13   5      385.82      366.23     17.55 o 
   7  13   5       33.07       31.92      8.77 o 
   8  13   5      146.65      162.55     14.89 o 
   9  13   5      294.18      298.49     26.41 o 
 -11  14   5     4763.17     4912.26    184.49 o 
 -10  14   5     1045.18     1062.45     45.40 o 
  -9  14   5      311.12      302.02     25.49 o 
  -8  14   5      444.46      448.64     35.21 o 
  -7  14   5      364.33      345.95     18.69 o 
  -6  14   5     1532.24     1414.23     41.84 o 
  -5  14   5       39.92       23.05      6.23 o 
  -4  14   5     3181.24     3376.67     56.62 o 
  -3  14   5       94.14      114.87      9.41 o 
  -2  14   5      798.81      964.91     19.64 o 
  -1  14   5      522.90      510.40     15.80 o 
   0  14   5     3136.64     3001.32     40.32 o 
   1  14   5     6624.58     6250.76     75.55 o 
   2  14   5      120.87      139.53      8.57 o 
   3  14   5     3703.84     3644.20     54.65 o 
   4  14   5     4406.05     4451.60     73.89 o 
   5  14   5      196.08      233.71     14.25 o 
   6  14   5     1725.19     1706.27     39.54 o 
   7  14   5      860.15      813.07     26.82 o 
   8  14   5      199.22      200.59     15.40 o 
 -11  15   5        6.73       44.95     22.79 o 
 -10  15   5     2827.62     2784.48     94.34 o 
  -9  15   5     6160.99     6232.33    146.92 o 
  -8  15   5     8705.17     8820.18    154.89 o 
  -7  15   5      220.32      212.51     15.60 o 
  -6  15   5     1119.84     1089.47     26.29 o 
  -5  15   5       11.93       26.15      6.96 o 
  -4  15   5     1979.74     2076.83     39.60 o 
  -3  15   5       20.88       15.51      5.92 o 
  -2  15   5    19624.89    20025.28    241.37 o 
  -1  15   5      911.62      913.21     23.30 o 
   0  15   5     2362.47     2395.56     37.64 o 
   1  15   5      127.78      160.26      7.56 o 
   2  15   5      891.21      833.75     24.18 o 
   3  15   5     2656.97     2667.05     43.19 o 
   4  15   5     3072.37     2913.73     67.25 o 
   5  15   5      200.17      203.21     13.41 o 
   6  15   5     2112.08     1987.07     43.71 o 
   7  15   5      538.19      536.00     24.69 o 
   8  15   5      703.05      661.97     25.02 o 
 -11  16   5     1329.14     1215.47     76.35 o 
 -10  16   5      254.80      250.58     28.24 o 
  -9  16   5       16.27       16.35     13.41 o 
  -8  16   5        5.72       28.77     10.63 o 
  -7  16   5      311.66      311.29     18.10 o 
  -6  16   5      132.22      139.28     10.80 o 
  -5  16   5      188.71      182.96     11.08 o 
  -4  16   5      146.21      181.95     10.70 o 
  -3  16   5     1107.38     1176.75     27.14 o 
  -2  16   5     8330.58     8348.00    107.20 o 
  -1  16   5       79.36       82.04      6.87 o 
   0  16   5       88.91       87.20      7.21 o 
   1  16   5     1558.05     1511.86     34.88 o 
   2  16   5     2286.04     2241.93     37.39 o 
   3  16   5     1880.15     1865.91     33.55 o 
   4  16   5      804.58      790.15     28.60 o 
   5  16   5      441.71      395.40     17.19 o 
   6  16   5       78.82       83.85     11.12 o 
   7  16   5      533.56      522.32     21.58 o 
   8  16   5      335.92      332.50     18.77 o 
 -11  17   5     1335.59     1338.80     79.27 o 
 -10  17   5      106.54      119.34     16.65 o 
  -9  17   5      127.06      147.16     28.81 o 
  -8  17   5      319.71      302.44     33.77 o 
  -7  17   5     7593.07     7574.21    143.39 o 
  -6  17   5     7705.23     7941.70    118.92 o 
  -5  17   5     7730.12     7815.35    116.52 o 
  -4  17   5     1526.57     1417.83     31.02 o 
  -3  17   5      819.09      703.13     31.55 o 
  -2  17   5     1290.00     1324.02     25.01 o 
  -1  17   5     1048.08     1115.76     22.35 o 
   0  17   5     2321.48     2145.24     35.33 o 
   1  17   5      842.44      804.86     28.44 o 
   2  17   5     3069.89     3016.63     53.02 o 
   3  17   5      394.03      377.23     13.73 o 
   4  17   5      541.96      507.14     18.78 o 
   5  17   5      593.48      592.33     21.22 o 
   6  17   5      165.94      167.68     13.60 o 
   7  17   5     1920.29     1883.12     44.05 o 
   8  17   5      505.24      508.85     24.07 o 
 -11  18   5      652.62      696.94     57.49 o 
 -10  18   5      794.01      740.46     31.78 o 
  -9  18   5      447.35      417.98     29.05 o 
  -8  18   5     3093.98     2944.91     83.15 o 
  -7  18   5     5081.75     5135.28     98.55 o 
  -6  18   5     3517.05     3572.84     61.97 o 
  -5  18   5       48.48       68.89      8.65 o 
  -4  18   5     2500.39     2610.91     53.93 o 
  -3  18   5     2256.43     2311.68     43.56 o 
  -2  18   5      787.50      745.13     17.65 o 
  -1  18   5        6.41       13.11      5.10 o 
   0  18   5      136.42      127.72      8.48 o 
   1  18   5       10.02       17.76      6.22 o 
   2  18   5     2660.39     2729.98     49.49 o 
   3  18   5       29.88       40.08      8.26 o 
   4  18   5      166.56      181.10     12.39 o 
   5  18   5     2557.56     2317.61     47.75 o 
   6  18   5      227.65      208.37     14.83 o 
   7  18   5      466.68      488.69     21.57 o 
   8  18   5      167.22      173.37     15.55 o 
 -11  19   5     1725.16     1567.35     88.13 o 
 -10  19   5       92.14       73.74     14.82 o 
  -9  19   5      373.69      366.78     27.80 o 
  -8  19   5     2888.41     2782.83     80.50 o 
  -7  19   5     2646.22     2647.62     60.02 o 
  -6  19   5     1045.90      941.96     28.73 o 
  -5  19   5      305.49      319.69     14.40 o 
  -4  19   5      116.20       94.78     12.10 o 
  -3  19   5        5.69        9.66      6.31 o 
  -2  19   5      234.14      248.25      9.75 o 
  -1  19   5     3646.08     3523.04     52.21 o 
   0  19   5     1752.76     1783.16     31.76 o 
   1  19   5        1.86        0.87      6.93 o 
   2  19   5     1948.95     1825.73     37.58 o 
   3  19   5     1832.18     1786.59     55.05 o 
   4  19   5     2051.93     1967.96     41.22 o 
   5  19   5     1720.80     1627.59     38.09 o 
   6  19   5     3290.38     3335.25     65.47 o 
   7  19   5      632.79      620.56     24.18 o 
   8  19   5      697.29      637.68     25.43 o 
 -11  20   5       54.68       92.69     28.36 o 
 -10  20   5     1313.26     1352.58     44.97 o 
  -9  20   5     2927.48     2937.92     86.00 o 
  -8  20   5      325.57      296.55     24.58 o 
  -7  20   5      205.12      194.13     16.39 o 
  -6  20   5     6755.85     6935.45    107.24 o 
  -5  20   5      219.19      227.88     12.44 o 
  -4  20   5     5349.55     5270.62    102.04 o 
  -3  20   5      674.77      668.46     25.37 o 
  -2  20   5      406.72      332.05     14.38 o 
  -1  20   5       56.03       44.99      6.43 o 
   0  20   5        8.95        6.91      4.84 o 
   1  20   5      802.92      756.13     21.78 o 
   2  20   5       15.18       15.72      8.17 o 
   3  20   5      256.17      253.58     14.01 o 
   4  20   5      102.05      135.53     20.08 o 
   5  20   5     2712.11     2702.84     75.04 o 
   6  20   5       49.26       44.31     11.67 o 
   7  20   5       68.58       75.18     12.07 o 
   8  20   5     1326.45     1323.88     94.25 o 
 -11  21   5        4.36        4.81     22.67 o 
 -10  21   5        5.84        8.69     11.77 o 
  -9  21   5       20.56       33.77     13.89 o 
  -8  21   5      608.13      546.56     31.58 o 
  -7  21   5      643.59      652.16     26.30 o 
  -6  21   5      118.90      148.57     11.91 o 
  -5  21   5     2277.60     2172.84     70.83 o 
  -4  21   5      382.36      396.83     16.18 o 
  -3  21   5      858.86      848.63     23.47 o 
  -2  21   5       35.86       28.28      6.48 o 
  -1  21   5      595.84      575.61     16.18 o 
   0  21   5      977.50      903.74     22.79 o 
   1  21   5    11256.27    10821.15    263.60 o 
   2  21   5      833.27      795.66     23.20 o 
   3  21   5      367.82      323.88     24.76 o 
   4  21   5      315.77      291.70     15.36 o 
   5  21   5     1081.24     1049.77     42.81 o 
   6  21   5       81.69      123.21     15.00 o 
   7  21   5     1824.41     1900.42     52.37 o 
 -10  22   5       77.10      108.62     24.51 o 
  -9  22   5     3649.46     3689.11    101.81 o 
  -8  22   5      747.88      742.91     36.77 o 
  -7  22   5     4707.92     4705.74     93.64 o 
  -6  22   5     1381.34     1280.63     31.56 o 
  -5  22   5      199.15      204.32     12.77 o 
  -4  22   5      627.87      573.81     19.61 o 
  -3  22   5      690.54      679.17     21.25 o 
  -2  22   5     3706.88     3540.63     71.96 o 
  -1  22   5       47.50       64.40      7.31 o 
   0  22   5      987.16      928.81     21.58 o 
   1  22   5     1205.18     1157.55     45.37 o 
   2  22   5      263.16      253.29     13.79 o 
   3  22   5      787.69      743.57     23.29 o 
   4  22   5       51.70       58.81     10.29 o 
   5  22   5     1211.65     1282.69     39.15 o 
   6  22   5        0.64        8.34      9.26 o 
   7  22   5      172.47      166.99     21.91 o 
 -10  23   5      549.09      536.97     28.75 o 
  -9  23   5      835.21      773.98     39.85 o 
  -8  23   5       27.76       19.11     12.43 o 
  -7  23   5      109.06      138.47     12.34 o 
  -6  23   5      914.77      852.25     25.24 o 
  -5  23   5     1017.43     1006.84     27.22 o 
  -4  23   5      346.78      348.37     17.71 o 
  -3  23   5       43.67       48.41      9.56 o 
  -2  23   5      509.17      505.77     26.49 o 
  -1  23   5     1806.85     1733.89     32.30 o 
   0  23   5       11.08        7.97      5.43 o 
   1  23   5      912.51      845.56     24.28 o 
   2  23   5     1423.21     1391.08     33.11 o 
   3  23   5     1832.61     1793.00     39.57 o 
   4  23   5      328.53      313.99     16.58 o 
   5  23   5      118.94      131.42     15.27 o 
   6  23   5       32.50       42.16     14.44 o 
   7  23   5       65.30       84.09     16.92 o 
 -10  24   5        5.57       25.04     15.21 o 
  -9  24   5     2690.62     2756.17     84.53 o 
  -8  24   5      146.90      155.26     21.80 o 
  -7  24   5      219.46      199.89     14.05 o 
  -6  24   5     2712.06     2674.04     52.38 o 
  -5  24   5     2039.71     2216.54     45.24 o 
  -4  24   5      436.60      429.48     17.48 o 
  -3  24   5      447.94      432.29     14.03 o 
  -2  24   5       27.90       25.04      7.44 o 
  -1  24   5       26.64       31.65      6.55 o 
   0  24   5      601.32      639.42     20.54 o 
   1  24   5     2378.81     2425.28     47.33 o 
   2  24   5      591.60      588.15     20.93 o 
   3  24   5     1015.29      939.81     27.20 o 
   4  24   5     3183.45     3150.46     86.64 o 
   5  24   5     1310.46     1282.73     56.50 o 
   6  24   5     2013.04     2023.38     65.81 o 
   7  24   5      833.09      821.71     40.65 o 
 -10  25   5     2280.21     2454.26    113.08 o 
  -9  25   5      335.16      355.23     40.58 o 
  -8  25   5     2894.78     2906.13     85.91 o 
  -7  25   5     1482.42     1516.56     36.96 o 
  -6  25   5      192.27      198.66     13.90 o 
  -5  25   5        0.71        3.43      7.56 o 
  -4  25   5      379.28      331.26     15.72 o 
  -3  25   5      124.40      135.22     11.72 o 
  -2  25   5     6208.71     5953.65     95.12 o 
  -1  25   5     3819.65     3726.04     57.50 o 
   0  25   5     2162.19     2181.11     41.28 o 
   1  25   5      108.80       90.35     12.34 o 
   2  25   5      115.64      133.06     12.40 o 
   3  25   5      810.61      847.10     27.80 o 
   4  25   5      593.80      567.22     22.10 o 
   5  25   5       12.86       20.52     12.67 o 
   6  25   5     1442.02     1377.88     52.91 o 
   7  25   5     2090.84     2072.97     98.26 o 
 -10  26   5     2100.00     2092.72    101.05 o 
  -9  26   5      337.16      402.73     30.17 o 
  -8  26   5      131.69      162.72     22.83 o 
  -7  26   5      217.81      236.20     15.06 o 
  -6  26   5      351.76      387.34     17.71 o 
  -5  26   5       10.67       24.06      8.13 o 
  -4  26   5       13.14       12.68      6.41 o 
  -3  26   5       83.58       59.66      9.04 o 
  -2  26   5     4874.56     4863.97     82.26 o 
  -1  26   5     1472.65     1419.90     44.74 o 
   0  26   5     2763.56     2710.56     45.65 o 
   1  26   5     1464.68     1420.22     34.07 o 
   2  26   5     1622.09     1566.88     36.79 o 
   3  26   5       17.89       16.94      8.74 o 
   4  26   5     4030.18     3972.77     82.02 o 
   5  26   5        3.82       11.89     12.99 o 
   6  26   5      103.75      108.70     19.23 o 
  -9  27   5      202.75      172.32     23.37 o 
  -8  27   5      196.86      212.74     39.51 o 
  -7  27   5     2849.46     2945.97     58.36 o 
  -6  27   5      964.65     1004.43     29.08 o 
  -5  27   5     3502.58     3393.59     63.15 o 
  -4  27   5     1430.45     1501.99     35.83 o 
  -3  27   5        4.32       25.16      7.20 o 
  -2  27   5      458.51      477.14     25.51 o 
  -1  27   5     4797.80     4624.86    100.02 o 
   0  27   5       32.92       33.55      7.36 o 
   1  27   5     2509.75     2414.80     56.14 o 
   2  27   5      216.01      211.42     14.88 o 
   3  27   5     1047.08     1033.91     34.44 o 
   4  27   5      224.54      229.26     31.21 o 
   5  27   5     2211.13     2258.32     70.53 o 
   6  27   5      266.68      223.61     33.43 o 
  -9  28   5       71.35       70.81     20.51 o 
  -8  28   5      663.83      592.83     35.14 o 
  -7  28   5      337.33      343.15     22.33 o 
  -6  28   5      147.97      157.13     13.45 o 
  -5  28   5     1474.63     1403.87     35.69 o 
  -4  28   5     4472.46     4516.12     78.08 o 
  -3  28   5      330.17      307.37     15.58 o 
  -2  28   5      796.96      823.56     25.34 o 
  -1  28   5      868.83      827.69     22.25 o 
   0  28   5     1232.98     1111.79     28.52 o 
   1  28   5      209.68      216.43     14.94 o 
   2  28   5        1.67       11.80      9.99 o 
   3  28   5      999.61      985.99     33.72 o 
   4  28   5     3179.76     3237.24     72.29 o 
   5  28   5      773.44      815.37     40.15 o 
   6  28   5      357.60      361.20     28.08 o 
  -9  29   5     1323.31     1345.91     55.95 o 
  -8  29   5     1686.35     1665.80    111.68 o 
  -7  29   5     2759.91     2750.58     65.92 o 
  -6  29   5      147.35      148.43     13.61 o 
  -5  29   5      156.72      169.87     14.80 o 
  -4  29   5     1165.15     1162.10     31.43 o 
  -3  29   5      153.64      170.28     13.45 o 
  -2  29   5     1913.33     1796.64     46.06 o 
  -1  29   5      331.51      346.06     17.42 o 
   0  29   5     1981.66     2059.92     44.05 o 
   1  29   5       90.09      121.12     15.29 o 
   2  29   5     2889.41     2923.06     65.90 o 
   3  29   5       25.18       20.40     10.36 o 
   4  29   5      479.56      479.41     25.12 o 
   5  29   5      298.16      271.56     39.57 o 
  -8  30   5       27.44       60.59     17.04 o 
  -7  30   5        0.10       17.51      9.44 o 
  -6  30   5     1374.11     1452.37     38.75 o 
  -5  30   5      284.56      320.17     17.17 o 
  -4  30   5       28.86       20.67      7.68 o 
  -3  30   5     1193.79     1280.31     33.37 o 
  -2  30   5     1971.03     2002.52     44.18 o 
  -1  30   5        3.27       11.10      7.95 o 
   0  30   5       75.34       84.41     13.56 o 
   1  30   5     5303.09     5172.23     99.86 o 
   2  30   5      327.77      315.70     20.62 o 
   3  30   5     3701.79     3674.83     79.33 o 
   4  30   5      112.82      142.05     17.14 o 
   5  30   5       12.06       13.84     13.81 o 
  -8  31   5       34.86       48.96     15.53 o 
  -7  31   5     1227.21     1123.98     38.39 o 
  -6  31   5      451.38      444.04     30.25 o 
  -5  31   5     1498.86     1533.02     38.37 o 
  -4  31   5      879.63      865.46     27.23 o 
  -3  31   5     1832.89     1663.88     41.20 o 
  -2  31   5        0.86        6.80      6.66 o 
  -1  31   5     7030.75     7021.19    129.05 o 
   0  31   5     1139.76      990.47     33.87 o 
   1  31   5     1450.53     1402.50     41.28 o 
   2  31   5       22.93       25.34     11.77 o 
   3  31   5      822.92      887.55     33.08 o 
   4  31   5       33.61       30.84     12.71 o 
   5  31   5     1493.20     1623.16     59.72 o 
  -8  32   5      869.05      879.91     61.54 o 
  -7  32   5     2427.79     2522.79     63.77 o 
  -6  32   5      584.88      615.73     25.28 o 
  -5  32   5      711.34      681.08     24.71 o 
  -4  32   5       21.22       31.85      8.38 o 
  -3  32   5     1696.86     1617.27     45.46 o 
  -2  32   5       56.21       53.90     11.15 o 
  -1  32   5       79.11       85.85     12.99 o 
   0  32   5      909.91      893.61     39.85 o 
   1  32   5      636.77      641.86     27.85 o 
   2  32   5       59.81       34.58     11.84 o 
   3  32   5     2052.25     2166.84     60.75 o 
   4  32   5     1421.10     1542.92     60.05 o 
  -7  33   5       21.13       25.43     11.59 o 
  -6  33   5      195.90      215.30     16.51 o 
  -5  33   5      654.98      639.62     24.13 o 
  -4  33   5      826.91      840.13     33.97 o 
  -3  33   5        2.33       10.62      8.83 o 
  -2  33   5      736.01      757.85     29.63 o 
  -1  33   5      681.26      648.56     27.95 o 
   0  33   5      971.98      955.54     33.75 o 
   1  33   5        2.59       12.77     11.59 o 
   2  33   5     2946.85     3136.23     71.99 o 
   3  33   5     1270.17     1206.61     40.76 o 
   4  33   5       82.32       82.27     15.47 o 
  -7  34   5     1254.46     1174.63     75.15 o 
  -6  34   5     1092.91     1113.33     33.25 o 
  -5  34   5        4.61       21.87     10.21 o 
  -4  34   5        1.77       -2.71      9.21 o 
  -3  34   5      442.28      419.54     22.60 o 
  -2  34   5     1034.26     1079.73     36.65 o 
  -1  34   5        0.61       12.38     10.06 o 
   0  34   5      144.18      165.69     17.69 o 
   1  34   5       89.46       83.74     14.76 o 
   2  34   5       32.00       64.71     14.58 o 
   3  34   5      518.44      500.56     39.33 o 
   4  34   5      636.29      623.26     62.30 o 
  -6  35   5       87.31       64.90     13.90 o 
  -5  35   5      359.68      386.30     32.91 o 
  -4  35   5     2480.05     2413.96     88.91 o 
  -3  35   5      299.20      262.29     25.38 o 
  -2  35   5      660.19      627.53     28.00 o 
  -1  35   5     1711.79     1660.22     47.63 o 
   0  35   5     1887.46     1846.34     50.63 o 
   1  35   5     1119.51     1156.74     46.52 o 
   2  35   5      160.14      181.21     19.35 o 
   3  35   5      143.96      139.05     18.27 o 
  -6  36   5       66.45       78.16     16.73 o 
  -5  36   5      729.11      659.44     29.69 o 
  -4  36   5      239.04      259.65     19.71 o 
  -3  36   5      166.47      183.47     22.83 o 
  -2  36   5     1553.64     1516.33     45.61 o 
  -1  36   5        0.30       19.71     10.07 o 
   0  36   5       40.52       56.36     18.58 o 
   1  36   5      552.10      552.53     27.42 o 
   2  36   5       44.10       24.30     12.18 o 
   3  36   5      236.90      318.78     37.54 o 
  -5  37   5     1554.99     1521.01     47.36 o 
  -4  37   5        2.30       14.59     10.37 o 
  -3  37   5      261.73      295.54     20.12 o 
  -2  37   5      168.92      198.28     18.28 o 
  -1  37   5       39.15       33.81     11.07 o 
   0  37   5      478.34      451.63     30.95 o 
   1  37   5       80.97       91.24     15.25 o 
   2  37   5       19.05       -7.52     13.50 o 
  -4  38   5      252.05      299.96     21.51 o 
  -3  38   5       49.03       37.70     10.99 o 
  -2  38   5      273.55      309.88     21.52 o 
  -1  38   5      399.77      389.16     29.49 o 
   0  38   5      495.65      480.96     32.28 o 
   1  38   5      445.74      473.19     40.71 o 
  -3  39   5      100.35      157.97     17.48 o 
  -2  39   5     1430.51     1576.63     54.94 o 
  -1  39   5      677.82      637.04     61.67 o 
 -12   0   6     5036.51     5310.37    190.06 o 
 -10   0   6    10693.31    10882.57    260.15 o 
  -8   0   6     5847.98     5854.35    131.94 o 
  -6   0   6     9485.26     8526.57    755.44 o 
  -4   0   6     2132.65     1916.35     85.60 o 
  -2   0   6     3362.18     3594.53     64.12 o 
   0   0   6       19.57       11.16      4.73 o 
   2   0   6      746.40      947.16     32.66 o 
   4   0   6      295.82      226.46     17.99 o 
   6   0   6     8020.50     8359.16    183.45 o 
   8   0   6      962.20     1000.82     45.29 o 
 -12   1   6     1474.63     1312.08    178.73 o 
 -11   1   6        3.26        5.90     10.60 o 
 -10   1   6      197.45      228.45     14.94 o 
  -9   1   6       13.81       34.12      9.30 o 
  -8   1   6     1705.26     1667.98     36.52 o 
  -7   1   6     3110.80     2923.53     61.66 o 
  -6   1   6     1130.33      999.75     55.87 o 
  -5   1   6       14.14       24.08      5.87 o 
  -4   1   6       81.09       39.64      6.15 o 
  -3   1   6      686.45      718.05     18.88 o 
  -2   1   6      451.69      457.84     10.57 o 
  -1   1   6    10507.05    10873.67    122.85 o 
   0   1   6      130.29      151.98      6.70 o 
   1   1   6       61.62      154.65      7.40 o 
   2   1   6     1148.32     1129.27     27.99 o 
   3   1   6        5.34        7.53      6.10 o 
   4   1   6      193.32      211.66     13.07 o 
   5   1   6      310.16      288.90     15.31 o 
   6   1   6      466.38      452.89     23.83 o 
   7   1   6       18.25       40.43     12.17 o 
   8   1   6     2225.47     2137.64     49.41 o 
 -12   2   6      608.68      715.05     53.31 o 
 -11   2   6     1063.06     1051.71     43.68 o 
 -10   2   6     1426.55     1336.71     33.80 o 
  -9   2   6     9610.66     9844.63    147.77 o 
  -8   2   6      216.42      217.82     13.38 o 
  -7   2   6     4805.80     4724.53     76.82 o 
  -6   2   6      952.95      803.69     37.50 o 
  -5   2   6     1507.12     1447.53     30.47 o 
  -4   2   6      676.35      716.30     19.12 o 
  -3   2   6    24633.99    25138.72    341.78 o 
  -2   2   6     3355.49     2963.98     38.71 o 
  -1   2   6     5882.47     6388.17     75.53 o 
   0   2   6     4868.43     5191.24     63.07 o 
   1   2   6     2095.83     2194.75     31.24 o 
   2   2   6     3424.88     3459.01     61.54 o 
   3   2   6      522.73      499.56     19.10 o 
   4   2   6     2986.11     2913.88     53.50 o 
   5   2   6     1491.94     1504.86     55.51 o 
   6   2   6       65.98       85.14     11.85 o 
   7   2   6      442.51      437.31     20.16 o 
   8   2   6      313.23      362.93     19.74 o 
 -12   3   6     2549.39     2627.07    115.99 o 
 -11   3   6      456.91      455.97     40.90 o 
 -10   3   6     1010.54     1044.09     40.43 o 
  -9   3   6      157.09      185.47     11.94 o 
  -8   3   6     1666.75     1622.69     35.78 o 
  -7   3   6     1310.21     1319.75     30.34 o 
  -6   3   6       15.36       34.53      8.70 o 
  -5   3   6     2704.63     2740.99     48.21 o 
  -4   3   6     7217.21     7083.66    105.44 o 
  -3   3   6     2349.40     2482.26     43.71 o 
  -2   3   6     1501.71     1445.66     31.23 o 
  -1   3   6     2217.43     2178.34     30.43 o 
   0   3   6      852.99     1016.23     21.32 o 
   1   3   6     3687.02     3925.80     49.96 o 
   2   3   6     2811.00     2598.55     63.09 o 
   3   3   6       45.48       58.25      8.39 o 
   4   3   6     3398.60     3243.05     58.00 o 
   5   3   6      650.30      610.26     21.52 o 
   6   3   6     1075.51     1063.02     30.42 o 
   7   3   6        9.36       11.79      8.38 o 
   8   3   6      100.01       92.58     12.93 o 
 -12   4   6       21.02       54.83     21.65 o 
 -11   4   6      718.05      815.71     55.33 o 
 -10   4   6     1475.92     1447.12     36.08 o 
  -9   4   6      152.85      172.52     13.06 o 
  -8   4   6      352.89      353.58     16.14 o 
  -7   4   6     3450.58     3379.38     58.89 o 
  -6   4   6      885.35      849.28     33.43 o 
  -5   4   6     2310.60     2064.08     39.14 o 
  -4   4   6      737.66      743.27     26.94 o 
  -3   4   6    13232.72    13791.70    170.31 o 
  -2   4   6     5050.97     5034.59     60.92 o 
  -1   4   6      281.91      331.80     11.09 o 
   0   4   6      192.93      195.60      7.32 o 
   1   4   6     3330.24     3167.54     41.86 o 
   2   4   6        7.64       22.90      5.11 o 
   3   4   6     2947.71     2976.80     52.78 o 
   4   4   6     4949.10     4956.12     88.40 o 
   5   4   6      728.42      741.97     23.77 o 
   6   4   6     2426.82     2443.96     50.60 o 
   7   4   6      604.94      560.61     22.49 o 
   8   4   6      739.90      736.42     27.03 o 
 -12   5   6      231.37      282.63     36.21 o 
 -11   5   6     1440.92     1566.09     81.17 o 
 -10   5   6        2.37       14.85     13.11 o 
  -9   5   6      480.89      485.92     19.00 o 
  -8   5   6    24145.37    24280.11    618.03 o 
  -7   5   6      115.76      120.48     10.29 o 
  -6   5   6       32.44       55.45      8.88 o 
  -5   5   6      185.10      251.52     17.76 o 
  -4   5   6      263.53      281.75     14.24 o 
  -3   5   6      762.70      879.12     18.36 o 
  -2   5   6     4320.15     4621.10     56.62 o 
  -1   5   6      788.19      796.66     16.20 o 
   0   5   6        6.76       13.83      3.64 o 
   1   5   6      455.13      506.14     14.96 o 
   2   5   6     5996.42     6020.33     93.40 o 
   3   5   6     2622.34     2611.57     48.17 o 
   4   5   6       15.52       24.98      8.27 o 
   5   5   6       40.99       34.92      8.85 o 
   6   5   6     2459.20     2479.56     51.16 o 
   7   5   6       77.93       93.78     12.40 o 
   8   5   6     1077.10     1063.68     32.79 o 
 -12   6   6     1044.20     1076.81     68.25 o 
 -11   6   6       19.83       12.66     17.35 o 
 -10   6   6     2333.41     2238.98     97.31 o 
  -9   6   6       97.94      120.28     14.23 o 
  -8   6   6        6.30       37.39     11.77 o 
  -7   6   6     1608.72     1535.44     33.44 o 
  -6   6   6      954.05      879.66     23.09 o 
  -5   6   6     2265.18     2124.64     39.83 o 
  -4   6   6       18.48        9.68      5.50 o 
  -3   6   6     2510.52     2354.95     40.09 o 
  -2   6   6    16715.41    18396.66    202.74 o 
  -1   6   6     4776.91     4820.64     59.15 o 
   0   6   6     1492.49     1518.80     23.70 o 
   1   6   6    12403.93    12774.10    144.24 o 
   2   6   6     1367.67     1349.68     25.45 o 
   3   6   6      700.62      715.76     21.25 o 
   4   6   6    10029.41     9935.67    146.41 o 
   5   6   6       26.94       26.62      8.39 o 
   6   6   6      188.30      210.32     15.44 o 
   7   6   6      311.35      310.04     17.94 o 
   8   6   6     1391.60     1358.21     37.60 o 
 -12   7   6      367.69      404.06     41.41 o 
 -11   7   6      564.33      641.60     49.38 o 
 -10   7   6      129.67      145.90     20.48 o 
  -9   7   6     1076.29     1048.25     42.03 o 
  -8   7   6      811.78      814.97     28.29 o 
  -7   7   6       55.53       67.71     10.52 o 
  -6   7   6     2220.31     2248.58     42.78 o 
  -5   7   6     2020.29     2036.47     42.84 o 
  -4   7   6     1947.55     1845.21     38.27 o 
  -3   7   6       75.80       92.79      6.85 o 
  -2   7   6     4492.67     4595.23     56.62 o 
  -1   7   6     4029.26     3885.57     49.25 o 
   0   7   6      584.60      700.61     14.42 o 
   1   7   6      243.73      203.02     11.23 o 
   2   7   6     1177.97     1093.07     23.24 o 
   3   7   6     5327.18     5229.13     83.02 o 
   4   7   6     1244.02     1174.46     29.43 o 
   5   7   6     1492.49     1411.09     34.25 o 
   6   7   6       17.48       19.72      8.96 o 
   7   7   6      191.10      181.51     15.40 o 
   8   7   6       56.05       54.04     11.31 o 
 -12   8   6      109.01      171.20     34.32 o 
 -11   8   6     1274.68     1245.98     72.18 o 
 -10   8   6        8.38        4.96     13.37 o 
  -9   8   6      762.84      762.62     28.48 o 
  -8   8   6      317.13      283.06     17.31 o 
  -7   8   6     1363.68     1349.57     36.47 o 
  -6   8   6        5.96       29.42     20.75 o 
  -5   8   6      217.46      236.71     11.31 o 
  -4   8   6       18.13        5.41      4.88 o 
  -3   8   6     3299.28     3188.59     46.88 o 
  -2   8   6    17450.27    18104.88    221.00 o 
  -1   8   6    15126.68    15685.33    174.67 o 
   0   8   6      230.50      204.82      9.41 o 
   1   8   6     4683.41     4741.67     65.65 o 
   2   8   6      158.35      226.11     12.72 o 
   3   8   6        0.09       -5.75      5.96 o 
   4   8   6    10807.29    10735.86    157.04 o 
   5   8   6     7429.82     7401.70    115.48 o 
   6   8   6       64.47       79.22     10.96 o 
   7   8   6       91.23       90.83     12.61 o 
   8   8   6        2.25       14.44      8.66 o 
 -12   9   6      478.33      499.41     46.98 o 
 -11   9   6      725.67      841.16     58.25 o 
 -10   9   6      295.97      281.31     24.89 o 
  -9   9   6      122.75      132.68     15.22 o 
  -8   9   6     3360.78     3459.40     72.14 o 
  -7   9   6     4762.20     4820.91     91.48 o 
  -6   9   6     5878.90     5689.86    103.85 o 
  -5   9   6      358.86      346.42     17.48 o 
  -4   9   6     1557.95     1509.08     30.49 o 
  -3   9   6      783.45      787.99     17.59 o 
  -2   9   6     1789.61     1814.80     30.56 o 
  -1   9   6    13275.54    13746.12    154.30 o 
   0   9   6     8235.77     8255.21     96.39 o 
   1   9   6      341.05      333.24     13.08 o 
   2   9   6     5849.80     5915.43     80.53 o 
   3   9   6      597.63      580.53     19.21 o 
   4   9   6     2853.83     2873.95     53.68 o 
   5   9   6      104.65      138.51     13.13 o 
   6   9   6       74.53       84.40     11.33 o 
   7   9   6     1500.91     1633.53     40.71 o 
   8   9   6        7.15        9.44      8.76 o 
 -12  10   6     2096.34     2014.21    101.43 o 
 -11  10   6       71.30       86.35     18.36 o 
 -10  10   6     3557.39     3562.91     96.45 o 
  -9  10   6      224.52      227.18     18.05 o 
  -8  10   6      109.67      132.71     14.23 o 
  -7  10   6     1468.02     1534.04     40.15 o 
  -6  10   6     1507.40     1502.25     41.75 o 
  -5  10   6     3033.43     2866.36     59.42 o 
  -4  10   6      746.10      783.64     20.44 o 
  -3  10   6      225.86      214.02     12.06 o 
  -2  10   6     1490.20     1442.41     26.02 o 
  -1  10   6       57.55       70.27      5.85 o 
   0  10   6     5660.58     5815.17     70.74 o 
   1  10   6    10262.69     9952.82    250.59 o 
   2  10   6     1304.60     1177.94     24.00 o 
   3  10   6      563.01      532.89     18.63 o 
   4  10   6     3683.65     3599.14     63.51 o 
   5  10   6       13.40       23.91      8.48 o 
   6  10   6      444.99      429.00     19.21 o 
   7  10   6     1061.70     1106.95     32.42 o 
   8  10   6      543.37      604.26     24.62 o 
 -12  11   6        5.84       16.33     20.64 o 
 -11  11   6      118.69      114.20     19.51 o 
 -10  11   6       35.89       67.81     16.90 o 
  -9  11   6       85.45       88.42     17.48 o 
  -8  11   6      476.57      463.00     21.74 o 
  -7  11   6        8.35       26.34      9.62 o 
  -6  11   6       36.50       39.68      9.74 o 
  -5  11   6     4898.66     4961.99     92.10 o 
  -4  11   6      494.63      465.14     15.79 o 
  -3  11   6     3459.66     3201.81     53.93 o 
  -2  11   6     2533.24     2444.97     43.53 o 
  -1  11   6     9108.04     9025.76    104.72 o 
   0  11   6       20.45       25.44      4.59 o 
   1  11   6      951.84      937.71     20.36 o 
   2  11   6      292.31      273.19     11.36 o 
   3  11   6     9556.59     9531.12    144.49 o 
   4  11   6     1143.51     1019.72     34.05 o 
   5  11   6       47.12       66.26     10.44 o 
   6  11   6        3.91       10.10      7.67 o 
   7  11   6       21.10       29.70     10.95 o 
   8  11   6        4.60       -0.85      8.51 o 
 -11  12   6      325.44      306.83     26.45 o 
 -10  12   6        4.92        8.51     12.96 o 
  -9  12   6     2258.57     2190.49     71.92 o 
  -8  12   6        0.39        4.72      9.30 o 
  -7  12   6     2532.11     2504.81     56.27 o 
  -6  12   6      390.18      373.13     19.35 o 
  -5  12   6     1595.39     1593.16     39.84 o 
  -4  12   6      822.08      735.92     38.20 o 
  -3  12   6    11827.19    11829.11    166.67 o 
  -2  12   6      960.49      944.35     22.82 o 
  -1  12   6     7661.28     7651.53     98.76 o 
   0  12   6      498.79      502.29     14.59 o 
   1  12   6       93.05       91.44      7.79 o 
   2  12   6     5502.98     5221.24     73.07 o 
   3  12   6     1375.93     1352.70     31.59 o 
   4  12   6       43.41       49.81      9.94 o 
   5  12   6      519.18      535.74     21.16 o 
   6  12   6      315.11      325.98     17.22 o 
   7  12   6      109.30      133.16     14.04 o 
   8  12   6      616.74      732.77     27.38 o 
 -11  13   6      127.63      112.82     20.70 o 
 -10  13   6      528.40      560.01     33.66 o 
  -9  13   6      177.69      233.96     26.82 o 
  -8  13   6       58.47       55.60     11.94 o 
  -7  13   6     2793.52     2702.93     60.20 o 
  -6  13   6     2397.26     2319.73     83.13 o 
  -5  13   6     1145.06     1084.85     60.84 o 
  -4  13   6     7740.52     7304.56    127.74 o 
  -3  13   6     4239.24     4358.01     76.87 o 
  -2  13   6      887.38      855.54     24.03 o 
  -1  13   6      388.30      420.45     12.69 o 
   0  13   6     7207.67     6773.38    184.32 o 
   1  13   6     3793.06     3783.60     55.43 o 
   2  13   6     6847.42     6849.12     92.46 o 
   3  13   6     1729.83     1688.37     36.43 o 
   4  13   6        0.66        8.96      7.40 o 
   5  13   6      438.74      433.68     18.94 o 
   6  13   6      556.34      568.42     22.10 o 
   7  13   6      555.61      536.79     23.02 o 
   8  13   6      164.45      188.59     24.61 o 
 -11  14   6      153.94      174.88     24.58 o 
 -10  14   6     2750.25     2738.58    148.28 o 
  -9  14   6       34.18       52.34     15.59 o 
  -8  14   6      660.40      572.70     25.00 o 
  -7  14   6       14.89       20.06     13.54 o 
  -6  14   6      825.22      803.97     27.89 o 
  -5  14   6      109.15      111.66      9.45 o 
  -4  14   6     3840.71     4082.91     67.25 o 
  -3  14   6      305.16      319.58     13.60 o 
  -2  14   6     5636.38     5477.32     85.32 o 
  -1  14   6      198.57      180.26      8.99 o 
   0  14   6      428.79      452.21     13.65 o 
   1  14   6        0.69       -2.20      4.51 o 
   2  14   6      781.61      782.74     19.48 o 
   3  14   6     2511.35     2481.60     47.65 o 
   4  14   6     2872.29     2917.14     55.12 o 
   5  14   6     1916.99     1792.91     41.03 o 
   6  14   6     2356.14     2327.95     49.90 o 
   7  14   6      115.26      136.99     14.46 o 
   8  14   6     1262.60     1336.00     55.41 o 
 -11  15   6      912.54     1013.80     47.19 o 
 -10  15   6      434.31      427.52     31.19 o 
  -9  15   6      212.78      205.08     23.87 o 
  -8  15   6     7902.03     8126.61    145.95 o 
  -7  15   6     4606.59     4501.05     88.89 o 
  -6  15   6      167.63      199.55     14.94 o 
  -5  15   6      836.35      747.34     21.35 o 
  -4  15   6     3721.14     3719.24     62.82 o 
  -3  15   6      372.99      366.71     14.85 o 
  -2  15   6      686.49      702.88     22.37 o 
  -1  15   6     6916.48     6637.83    101.09 o 
   0  15   6     1244.84     1163.33     40.32 o 
   1  15   6       94.46       97.77      8.21 o 
   2  15   6     1885.47     1800.06     32.86 o 
   3  15   6     2379.88     2259.93     45.97 o 
   4  15   6     1808.69     1844.63     40.46 o 
   5  15   6      210.33      215.08     15.37 o 
   6  15   6        1.24       -2.18      9.49 o 
   7  15   6      104.06      115.96     16.29 o 
   8  15   6        0.86       10.78     13.93 o 
 -11  16   6       12.59       34.34     18.22 o 
 -10  16   6      332.78      348.32     28.64 o 
  -9  16   6      275.30      327.51     47.23 o 
  -8  16   6       14.49       26.39     11.26 o 
  -7  16   6      154.32      130.93     14.51 o 
  -6  16   6      755.74      718.55     26.21 o 
  -5  16   6      622.80      616.95     19.66 o 
  -4  16   6        2.14        2.45      6.02 o 
  -3  16   6     1520.78     1500.89     32.63 o 
  -2  16   6     4560.49     4415.73     85.00 o 
  -1  16   6       12.21       19.43      6.26 o 
   0  16   6     1647.46     1604.39     40.54 o 
   1  16   6     4466.42     4239.96     69.36 o 
   2  16   6      895.81      871.04     23.91 o 
   3  16   6        1.04       -1.99      6.31 o 
   4  16   6     6671.43     6521.47    103.75 o 
   5  16   6      615.92      613.02     24.65 o 
   6  16   6        7.58       -1.65     11.81 o 
   7  16   6       40.83       47.39     10.47 o 
 -11  17   6     2923.76     2983.06     90.76 o 
 -10  17   6     1984.08     2084.06     70.24 o 
  -9  17   6     1979.91     2070.46     68.12 o 
  -8  17   6     2452.25     2343.71     77.49 o 
  -7  17   6       38.79       51.65     11.00 o 
  -6  17   6     2285.24     2213.67     78.77 o 
  -5  17   6     5821.73     5822.07    114.10 o 
  -4  17   6       24.88       39.00      7.71 o 
  -3  17   6      189.61      173.44     11.26 o 
  -2  17   6     9630.69     9752.65    141.67 o 
  -1  17   6       49.86       43.03      6.27 o 
   0  17   6     1473.51     1404.86     26.97 o 
   1  17   6        1.30       -0.55      6.08 o 
   2  17   6     1937.83     1874.10     38.63 o 
   3  17   6      313.11      269.91     14.35 o 
   4  17   6        3.77        7.38     10.99 o 
   5  17   6      141.08      172.54     18.10 o 
   6  17   6      622.21      650.29     34.89 o 
   7  17   6       45.50       40.86     10.19 o 
 -11  18   6      649.42      718.55     48.62 o 
 -10  18   6     1244.78     1189.99     84.77 o 
  -9  18   6      782.68      793.62     40.21 o 
  -8  18   6      349.31      391.87     22.33 o 
  -7  18   6       10.14       14.58      9.08 o 
  -6  18   6     2364.09     2439.69     56.54 o 
  -5  18   6     1324.96     1347.19     31.69 o 
  -4  18   6     1043.39     1018.70     23.22 o 
  -3  18   6      616.71      599.06     19.67 o 
  -2  18   6     1657.94     1572.34     34.00 o 
  -1  18   6     6735.66     6716.10     90.19 o 
   0  18   6      855.48      825.22     19.84 o 
   1  18   6      158.76      167.77     11.67 o 
   2  18   6       61.45       66.04      9.37 o 
   3  18   6      563.10      558.74     20.14 o 
   4  18   6      881.99      923.50     31.56 o 
   5  18   6       81.41       79.10     12.62 o 
   6  18   6     2673.84     2692.51     56.05 o 
   7  18   6      290.27      289.99     18.61 o 
 -11  19   6      334.67      257.93     37.23 o 
 -10  19   6      125.04      180.51     25.53 o 
  -9  19   6        9.38       26.94     14.48 o 
  -8  19   6    10647.63    10754.65    187.48 o 
  -7  19   6       24.81       25.87     10.69 o 
  -6  19   6      234.04      229.84     17.19 o 
  -5  19   6     2731.93     2614.15     92.70 o 
  -4  19   6      641.99      686.95     21.37 o 
  -3  19   6       11.86       10.16      6.06 o 
  -2  19   6     6541.14     6683.76    102.73 o 
  -1  19   6     2672.83     2520.83     41.27 o 
   0  19   6     1803.96     1851.09     38.03 o 
   1  19   6      603.62      553.37     18.86 o 
   2  19   6     1489.35     1409.70     34.29 o 
   3  19   6     1224.35     1095.87     28.89 o 
   4  19   6      425.09      435.98     30.83 o 
   5  19   6      279.68      251.19     22.48 o 
   6  19   6      497.97      523.80     26.37 o 
   7  19   6     4254.02     4535.67     96.62 o 
 -11  20   6      472.17      495.23     47.36 o 
 -10  20   6      844.66      868.62     61.86 o 
  -9  20   6     5621.83     5546.75    138.30 o 
  -8  20   6        4.13       37.40     12.06 o 
  -7  20   6     4585.74     4497.70     91.00 o 
  -6  20   6      493.26      454.21     21.66 o 
  -5  20   6     3595.86     3654.05     64.88 o 
  -4  20   6      295.75      287.15     14.08 o 
  -3  20   6     2602.21     2586.47     49.22 o 
  -2  20   6      278.04      256.54     13.45 o 
  -1  20   6      499.74      501.11     17.85 o 
   0  20   6     1758.08     1711.02     31.90 o 
   1  20   6      948.63      993.29     26.26 o 
   2  20   6      425.38      408.70     17.49 o 
   3  20   6      482.37      442.38     18.28 o 
   4  20   6     1061.88     1068.87     55.64 o 
   5  20   6      493.44      489.37     32.00 o 
   6  20   6     2008.66     2073.54     86.18 o 
   7  20   6       38.51       73.14     14.52 o 
 -10  21   6        4.66        1.88     14.22 o 
  -9  21   6       28.20       10.02     14.51 o 
  -8  21   6       64.96       82.73     13.66 o 
  -7  21   6     2300.61     2356.89     57.50 o 
  -6  21   6     1151.87     1058.80     34.19 o 
  -5  21   6      153.60      116.55     11.17 o 
  -4  21   6       66.78       70.05      9.13 o 
  -3  21   6       33.69       28.79      7.53 o 
  -2  21   6      459.93      444.86     17.20 o 
  -1  21   6     1022.85      981.38     26.02 o 
   0  21   6      268.92      273.48     14.08 o 
   1  21   6       41.00       36.00      8.50 o 
   2  21   6     4673.41     4626.02     78.10 o 
   3  21   6        3.52        5.82      8.15 o 
   4  21   6        2.92       -6.13      8.54 o 
   5  21   6     1821.83     1844.30     52.74 o 
   6  21   6      193.47      201.43     19.73 o 
   7  21   6      801.89      806.34     59.13 o 
 -10  22   6     1447.11     1488.38     67.05 o 
  -9  22   6       39.04       50.94     16.84 o 
  -8  22   6      169.19      173.87     17.43 o 
  -7  22   6        0.49       -8.53      8.53 o 
  -6  22   6     3123.22     3218.01     70.62 o 
  -5  22   6       45.87       62.03     11.39 o 
  -4  22   6     1100.00     1043.46     29.32 o 
  -3  22   6     7034.00     7010.25    108.86 o 
  -2  22   6      555.51      532.98     19.04 o 
  -1  22   6     1128.14     1137.56     28.73 o 
   0  22   6     2948.61     2891.68     53.38 o 
   1  22   6     1097.66     1085.02     28.63 o 
   2  22   6      633.03      670.06     22.65 o 
   3  22   6      108.10       96.07     11.52 o 
   4  22   6      143.55      148.87     16.13 o 
   5  22   6      104.08      120.13     15.69 o 
   6  22   6       45.32       47.23     13.31 o 
 -10  23   6       69.34       55.78     18.66 o 
  -9  23   6      941.63      994.56     46.13 o 
  -8  23   6      557.31      535.24     25.93 o 
  -7  23   6        2.08       -8.22      8.22 o 
  -6  23   6      605.52      642.85     23.62 o 
  -5  23   6     1397.98     1468.75     39.82 o 
  -4  23   6     2255.55     2121.47     44.72 o 
  -3  23   6      403.53      417.40     18.48 o 
  -2  23   6       59.82       64.36      9.01 o 
  -1  23   6     1225.10     1192.51     30.00 o 
   0  23   6      698.95      657.21     23.01 o 
   1  23   6     3105.56     2972.23     55.60 o 
   2  23   6      337.96      347.79     21.02 o 
   3  23   6      413.62      384.42     18.45 o 
   4  23   6        2.72        6.51     11.89 o 
   5  23   6      987.58     1045.40     36.64 o 
   6  23   6     1228.36     1113.35     38.84 o 
 -10  24   6      282.74      283.39     38.62 o 
  -9  24   6     1544.85     1603.51     61.16 o 
  -8  24   6      114.09      138.11     16.80 o 
  -7  24   6     2089.86     1936.81     51.49 o 
  -6  24   6     1177.20     1187.22     32.40 o 
  -5  24   6       63.65       55.28      8.92 o 
  -4  24   6      238.31      179.29     12.46 o 
  -3  24   6      266.47      232.39     14.15 o 
  -2  24   6      582.58      556.50     19.92 o 
  -1  24   6        2.78        9.50      7.00 o 
   0  24   6     1585.79     1448.01     33.97 o 
   1  24   6     1211.51     1173.51     30.45 o 
   2  24   6        2.72        7.57      7.88 o 
   3  24   6      140.19      189.40     14.63 o 
   4  24   6       20.27       20.39     10.56 o 
   5  24   6      410.28      387.31     23.08 o 
   6  24   6       42.77       31.38     12.57 o 
 -10  25   6     1302.60     1338.42     78.38 o 
  -9  25   6      250.89      244.69     52.68 o 
  -8  25   6       74.62       38.55     16.08 o 
  -7  25   6      604.53      667.73     28.16 o 
  -6  25   6      400.35      467.50     19.55 o 
  -5  25   6      597.88      568.30     21.31 o 
  -4  25   6      896.64      886.63     26.31 o 
  -3  25   6      253.52      213.05     14.19 o 
  -2  25   6        4.44        3.79      6.38 o 
  -1  25   6     7917.55     7818.17    120.60 o 
   0  25   6      987.96      926.61     32.83 o 
   1  25   6        0.22       -1.41      7.92 o 
   2  25   6       41.07       70.30     11.16 o 
   3  25   6     5094.65     5033.26    104.45 o 
   4  25   6      995.06     1038.81     35.79 o 
   5  25   6      981.27      917.93     42.31 o 
   6  25   6       43.52       48.91     16.44 o 
  -9  26   6      296.74      272.28     25.82 o 
  -8  26   6      873.15      898.19    102.82 o 
  -7  26   6        1.45        0.29      8.92 o 
  -6  26   6        4.62        8.39      7.33 o 
  -5  26   6     1294.39     1336.67     34.17 o 
  -4  26   6      502.11      504.49     20.22 o 
  -3  26   6     2252.65     2162.35     45.80 o 
  -2  26   6        6.25        5.69      6.69 o 
  -1  26   6      289.94      340.33     16.49 o 
   0  26   6      613.13      607.36     21.65 o 
   1  26   6     1789.84     1670.67     38.95 o 
   2  26   6     3901.16     3882.09     70.10 o 
   3  26   6      376.36      355.75     18.67 o 
   4  26   6      528.33      499.30     34.12 o 
   5  26   6      401.02      409.71     32.42 o 
  -9  27   6      168.60      172.36     24.24 o 
  -8  27   6     1129.47     1090.51     48.70 o 
  -7  27   6      595.94      556.70     27.04 o 
  -6  27   6      287.41      321.24     16.86 o 
  -5  27   6       15.62       17.45      7.70 o 
  -4  27   6     2903.13     2920.44     62.76 o 
  -3  27   6      539.68      506.95     20.22 o 
  -2  27   6      133.54      109.34     11.97 o 
  -1  27   6       27.76       22.67      8.27 o 
   0  27   6     6368.48     6399.61    117.12 o 
   1  27   6       55.29       45.19     10.00 o 
   2  27   6     2921.46     3086.82     59.86 o 
   3  27   6       62.54       76.38     12.44 o 
   4  27   6      622.05      588.05     65.27 o 
   5  27   6     1083.52     1124.66     48.61 o 
  -9  28   6      662.09      698.22     39.49 o 
  -8  28   6      609.20      596.36     35.68 o 
  -7  28   6       62.68       75.81     13.72 o 
  -6  28   6      394.08      408.72     19.10 o 
  -5  28   6      268.56      291.38     16.16 o 
  -4  28   6     2717.63     2572.97     52.95 o 
  -3  28   6      245.89      298.55     14.76 o 
  -2  28   6     1891.47     1956.26     43.73 o 
  -1  28   6     1134.74     1161.37     31.51 o 
   0  28   6       10.10       19.12     10.16 o 
   1  28   6      174.65      206.23     15.33 o 
   2  28   6     2542.07     2432.93     51.08 o 
   3  28   6     1408.85     1399.35     44.05 o 
   4  28   6     2469.84     2650.69     79.19 o 
   5  28   6      193.64      233.15     26.68 o 
  -8  29   6     3480.52     3410.88    160.43 o 
  -7  29   6       50.72       31.10     11.98 o 
  -6  29   6      483.17      472.46     20.70 o 
  -5  29   6       41.59       45.67      9.51 o 
  -4  29   6        5.10       15.29      8.14 o 
  -3  29   6     2390.43     2278.88     71.71 o 
  -2  29   6     1205.94     1230.62     33.25 o 
  -1  29   6      967.71      947.78     28.39 o 
   0  29   6      274.88      340.04     21.15 o 
   1  29   6      574.40      598.38     22.91 o 
   2  29   6       33.92       42.59     12.76 o 
   3  29   6     3111.28     3183.47     71.97 o 
   4  29   6      183.67      185.12     42.36 o 
   5  29   6     1514.15     1635.99     84.21 o 
  -8  30   6      216.47      232.21     25.31 o 
  -7  30   6       20.15       18.64     12.72 o 
  -6  30   6      404.51      370.55     18.63 o 
  -5  30   6      265.77      304.93     16.77 o 
  -4  30   6       25.03       27.60      8.70 o 
  -3  30   6      132.38      137.06     13.29 o 
  -2  30   6     1491.34     1474.34     37.22 o 
  -1  30   6     1524.87     1436.56     36.32 o 
   0  30   6      915.82      933.29     34.08 o 
   1  30   6     6573.87     6625.78    123.18 o 
   2  30   6     2278.59     2196.40     55.99 o 
   3  30   6      277.87      260.01     21.43 o 
   4  30   6        3.67        3.13     14.40 o 
  -8  31   6      405.57      385.06     41.79 o 
  -7  31   6      336.46      288.82     21.46 o 
  -6  31   6       24.54       33.38      9.65 o 
  -5  31   6     1145.75     1061.59     31.49 o 
  -4  31   6      354.72      354.99     18.14 o 
  -3  31   6        6.97       17.37      8.22 o 
  -2  31   6      185.35      201.38     14.63 o 
  -1  31   6      135.17      137.43     16.30 o 
   0  31   6     5408.53     5477.19    132.82 o 
   1  31   6      119.86      119.31     16.55 o 
   2  31   6      340.09      345.78     23.01 o 
   3  31   6      303.27      261.75     33.19 o 
   4  31   6      107.78      137.75     17.69 o 
  -7  32   6       33.65       27.20     12.20 o 
  -6  32   6     1163.83     1161.47     46.81 o 
  -5  32   6     3330.72     3192.02     95.59 o 
  -4  32   6      496.77      443.65     21.63 o 
  -3  32   6      274.19      284.30     16.59 o 
  -2  32   6     1685.21     1565.80     39.36 o 
  -1  32   6      139.08      129.56     19.90 o 
   0  32   6       21.85       40.42     15.57 o 
   1  32   6      697.01      655.91     29.00 o 
   2  32   6     1656.23     1620.33     47.66 o 
   3  32   6      382.08      411.67     25.01 o 
   4  32   6     2390.92     2396.36     75.34 o 
  -7  33   6       44.74       52.78     16.78 o 
  -6  33   6        0.56        8.08      8.49 o 
  -5  33   6       34.69       40.06      9.73 o 
  -4  33   6      374.65      375.65     22.15 o 
  -3  33   6     5462.11     5521.68    109.00 o 
  -2  33   6      873.53      846.07     56.80 o 
  -1  33   6       71.28      109.18     36.91 o 
   0  33   6       16.10       24.74     14.74 o 
   1  33   6      144.50      131.14     17.15 o 
   2  33   6      608.96      580.88     28.61 o 
   3  33   6      420.52      492.31     42.77 o 
  -6  34   6       41.17       46.41     10.64 o 
  -5  34   6      662.70      634.80     24.69 o 
  -4  34   6       80.35       65.27     18.52 o 
  -3  34   6        8.62       21.13     10.86 o 
  -2  34   6     2634.58     2638.16     65.08 o 
  -1  34   6      112.14       99.64     20.05 o 
   0  34   6     1219.34     1133.82     65.08 o 
   1  34   6     3463.18     3554.40     99.61 o 
   2  34   6      104.03      117.40     17.23 o 
   3  34   6      734.56      772.15     40.03 o 
  -6  35   6        0.35       -1.48      9.55 o 
  -5  35   6       95.31       97.59     16.32 o 
  -4  35   6      559.97      551.43     27.21 o 
  -3  35   6      131.83      137.75     17.88 o 
  -2  35   6      595.25      610.99     27.93 o 
  -1  35   6       52.06       35.82     15.59 o 
   0  35   6      251.75      289.67     27.03 o 
   1  35   6      439.47      477.25     32.28 o 
   2  35   6       52.56       52.17     17.04 o 
  -5  36   6      225.34      285.47     20.91 o 
  -4  36   6       89.00       72.29     13.02 o 
  -3  36   6      441.10      429.01     24.42 o 
  -2  36   6      350.44      361.42     40.84 o 
  -1  36   6     1084.56     1036.22     47.31 o 
   0  36   6      370.30      350.35     28.16 o 
   1  36   6       14.89       24.62     14.55 o 
  -4  37   6     1039.59     1061.57     57.97 o 
  -3  37   6        1.67       20.66     15.73 o 
  -2  37   6       24.09       37.09     12.39 o 
  -1  37   6      249.95      218.18     26.01 o 
   0  37   6      492.11      490.53     33.18 o 
  -3  38   6      447.01      441.95     31.07 o 
  -2  38   6      102.16       72.56     21.78 o 
 -11   0   7     1400.22     1378.43     72.94 o 
  -9   0   7     2238.63     2199.89     86.42 o 
  -7   0   7    15897.31    16503.32    330.36 o 
  -5   0   7     8268.08     7959.69    169.12 o 
  -3   0   7    13913.83    14369.82    285.85 o 
  -1   0   7     1892.00     1782.42     38.55 o 
   1   0   7      101.28       64.08      8.63 o 
   3   0   7     4944.29     4366.81    116.62 o 
   5   0   7      434.70      413.66     33.75 o 
   7   0   7     2685.90     2632.97     89.27 o 
 -12   1   7        1.67       52.93     20.39 o 
 -11   1   7       10.58       30.76     11.93 o 
 -10   1   7      494.82      499.77     21.47 o 
  -9   1   7      168.34      193.63     14.76 o 
  -8   1   7      149.42      166.63     13.27 o 
  -7   1   7     3949.60     3859.22     66.69 o 
  -6   1   7     1238.37     1136.94     27.75 o 
  -5   1   7      116.29      118.58     10.25 o 
  -4   1   7      966.75      892.16     22.96 o 
  -3   1   7      183.39      166.02     10.54 o 
  -2   1   7     3319.53     3320.23     48.76 o 
  -1   1   7     1425.27     1337.15     22.20 o 
   0   1   7     1917.50     1945.91     29.46 o 
   1   1   7      289.63      315.26     11.51 o 
   2   1   7       25.08       44.28     10.02 o 
   3   1   7       93.82       86.58     10.30 o 
   4   1   7      447.20      450.24     18.52 o 
   5   1   7     3012.55     2877.24     56.57 o 
   6   1   7      849.17      873.82     28.20 o 
   7   1   7     4036.14     4079.17     77.13 o 
 -12   2   7     5781.93     6025.67    211.84 o 
 -11   2   7      153.65      172.89     22.55 o 
 -10   2   7     1716.00     1792.03     41.53 o 
  -9   2   7       12.64       19.07      9.15 o 
  -8   2   7     2050.39     1928.11     41.22 o 
  -7   2   7     1206.03     1135.82     28.76 o 
  -6   2   7     6245.06     6221.41     97.06 o 
  -5   2   7      620.08      532.58     33.15 o 
  -4   2   7     4011.04     3675.37     61.67 o 
  -3   2   7     4207.51     4038.67     65.84 o 
  -2   2   7     4266.44     4074.22     57.81 o 
  -1   2   7      162.98      121.32      6.89 o 
   0   2   7     4593.12     4458.25     56.68 o 
   1   2   7      237.15      249.13     10.44 o 
   2   2   7      357.60      307.19     14.04 o 
   3   2   7       15.30       20.54      7.28 o 
   4   2   7        7.42       12.72      7.67 o 
   5   2   7       35.37       53.57     10.78 o 
   6   2   7      877.05      839.64     27.91 o 
   7   2   7       15.03        8.18     10.94 o 
 -12   3   7      235.65      318.59     36.21 o 
 -11   3   7     2868.28     3006.59     86.11 o 
 -10   3   7      575.72      592.26     26.50 o 
  -9   3   7      495.45      554.40     24.55 o 
  -8   3   7      532.24      516.69     19.63 o 
  -7   3   7     4852.95     4965.82     81.46 o 
  -6   3   7     1357.06     1311.56     30.54 o 
  -5   3   7      921.74      877.72     25.12 o 
  -4   3   7      211.89      188.33     13.71 o 
  -3   3   7      527.33      627.49     20.43 o 
  -2   3   7     5981.70     6004.53     80.78 o 
  -1   3   7     2155.10     2012.45     33.74 o 
   0   3   7     4809.27     4675.44     59.04 o 
   1   3   7      786.16      808.85     19.57 o 
   2   3   7        1.39        6.84      6.44 o 
   3   3   7        1.88       -6.57      6.57 o 
   4   3   7       21.88        9.38      7.60 o 
   5   3   7     2293.65     2220.82     47.55 o 
   6   3   7      227.40      218.51     16.29 o 
   7   3   7     1294.00     1196.46     36.52 o 
 -12   4   7      556.28      536.25     46.72 o 
 -11   4   7       25.75       29.81     14.85 o 
 -10   4   7     2277.43     2336.12     57.67 o 
  -9   4   7     1229.01     1213.33     37.39 o 
  -8   4   7      232.15      262.28     20.32 o 
  -7   4   7       91.52       88.48     10.51 o 
  -6   4   7     2349.03     2326.09     45.03 o 
  -5   4   7     8401.23     8457.52    126.18 o 
  -4   4   7     1600.45     1481.85     64.64 o 
  -3   4   7      284.24      235.17     11.63 o 
  -2   4   7     3276.89     3144.14     46.99 o 
  -1   4   7      587.39      597.16     13.63 o 
   0   4   7      690.69      673.66     19.28 o 
   1   4   7     1454.23     1493.94     27.78 o 
   2   4   7      281.38      252.31     13.17 o 
   3   4   7     1500.15     1473.85     33.91 o 
   4   4   7      155.20      136.11     12.63 o 
   5   4   7     3368.53     3300.00     62.65 o 
   6   4   7      703.24      577.79     23.58 o 
   7   4   7       63.93       73.73     13.31 o 
 -12   5   7       69.33       67.74     23.05 o 
 -11   5   7     1241.71     1201.98     49.37 o 
 -10   5   7      321.91      334.57     21.64 o 
  -9   5   7     1862.27     1866.32     48.07 o 
  -8   5   7     3445.03     3450.10     72.44 o 
  -7   5   7     5276.23     5104.27     83.40 o 
  -6   5   7     1557.07     1442.99     32.47 o 
  -5   5   7      482.93      445.39     19.98 o 
  -4   5   7       11.16       16.64      5.91 o 
  -3   5   7       74.62       85.42      8.39 o 
  -2   5   7       29.98       46.38      6.83 o 
  -1   5   7     3152.54     3107.80     41.98 o 
   0   5   7     1020.92     1025.50     19.11 o 
   1   5   7     1104.87     1065.22     22.42 o 
   2   5   7      863.75      803.30     22.65 o 
   3   5   7      311.40      306.80     15.30 o 
   4   5   7      306.30      282.11     15.32 o 
   5   5   7      291.04      257.35     16.52 o 
   6   5   7      450.65      450.55     20.87 o 
   7   5   7       29.85       27.67     10.67 o 
 -12   6   7      294.63      318.84     38.24 o 
 -11   6   7        2.35        1.17     10.34 o 
 -10   6   7      159.13      181.37     18.01 o 
  -9   6   7       66.91       76.63     13.71 o 
  -8   6   7      709.05      668.23     26.38 o 
  -7   6   7     5046.63     5111.08     97.02 o 
  -6   6   7       56.59       44.56     11.82 o 
  -5   6   7     5409.02     5450.69     98.25 o 
  -4   6   7      127.69      113.75      9.34 o 
  -3   6   7        3.20        4.54      4.79 o 
  -2   6   7     2421.05     2340.99     37.53 o 
  -1   6   7     7828.85     7926.37     93.57 o 
   0   6   7       76.48      102.16      7.12 o 
   1   6   7      838.86      843.13     19.51 o 
   2   6   7     4577.70     4586.68     96.42 o 
   3   6   7      148.31      176.76     12.42 o 
   4   6   7      144.51      145.05     13.14 o 
   5   6   7    10161.15    10490.80    157.98 o 
   6   6   7     1240.69     1121.46     32.54 o 
   7   6   7      142.43      128.97     16.67 o 
 -12   7   7      605.73      706.18     55.33 o 
 -11   7   7      301.82      281.38     27.46 o 
 -10   7   7     2194.78     2279.40     57.28 o 
  -9   7   7      640.42      600.09     26.39 o 
  -8   7   7     1358.05     1275.23     55.84 o 
  -7   7   7     3984.63     3727.63     82.15 o 
  -6   7   7        5.62       13.32      7.88 o 
  -5   7   7      521.11      465.16     32.88 o 
  -4   7   7      191.39      199.80     14.04 o 
  -3   7   7      400.62      410.43     14.77 o 
  -2   7   7     4736.58     4783.82     66.90 o 
  -1   7   7     2170.25     2014.12     45.75 o 
   0   7   7    16562.93    17257.47    192.76 o 
   1   7   7      480.80      471.59     14.36 o 
   2   7   7      253.73      271.65     14.68 o 
   3   7   7       68.08       68.10      9.58 o 
   4   7   7        0.72       -2.39      7.35 o 
   5   7   7      399.76      381.57     19.25 o 
   6   7   7     2127.66     2101.50     47.57 o 
   7   7   7      901.34      888.34     30.10 o 
 -12   8   7     1218.02     1260.92     77.11 o 
 -11   8   7        8.47        6.11     15.00 o 
 -10   8   7        3.89        7.54     11.08 o 
  -9   8   7      370.80      427.35     22.73 o 
  -8   8   7       11.10        9.73      9.29 o 
  -7   8   7      288.11      315.33     18.46 o 
  -6   8   7      260.49      237.18     15.65 o 
  -5   8   7       38.20       36.77      8.76 o 
  -4   8   7      581.29      543.32     20.80 o 
  -3   8   7        2.52        2.51      4.83 o 
  -2   8   7     2175.01     2049.59     45.00 o 
  -1   8   7    10522.17    10652.95    129.41 o 
   0   8   7      977.55     1006.57     19.38 o 
   1   8   7     1051.83     1073.95     24.90 o 
   2   8   7     8171.74     8036.52    120.77 o 
   3   8   7        9.84       30.46      8.25 o 
   4   8   7      316.47      337.05     17.75 o 
   5   8   7      648.77      640.50     23.52 o 
   6   8   7     1191.97     1082.10     32.26 o 
   7   8   7     3339.71     3352.49     67.37 o 
 -12   9   7      178.82      200.45     38.11 o 
 -11   9   7        6.98      -13.80     21.84 o 
 -10   9   7      106.32      131.70     16.71 o 
  -9   9   7     2045.00     1983.40     51.28 o 
  -8   9   7       43.08       30.07     10.59 o 
  -7   9   7      707.40      747.29     27.82 o 
  -6   9   7     2516.26     2495.72     56.13 o 
  -5   9   7     2290.45     2209.72     50.48 o 
  -4   9   7       33.53       17.60      7.94 o 
  -3   9   7      672.16      599.57     17.90 o 
  -2   9   7     1493.71     1463.78     27.30 o 
  -1   9   7      301.70      285.30      9.95 o 
   0   9   7      153.12      133.68      7.67 o 
   1   9   7      827.88      765.22     18.83 o 
   2   9   7       43.15       39.25      8.22 o 
   3   9   7      870.76      871.67     25.11 o 
   4   9   7      689.30      672.85     22.88 o 
   5   9   7      218.32      206.93     15.84 o 
   6   9   7     1020.38     1078.01     32.02 o 
   7   9   7     2287.00     2364.16     53.39 o 
 -11  10   7        4.43        2.72     27.98 o 
 -10  10   7     4233.85     4057.38     86.35 o 
  -9  10   7     1262.85     1245.22     38.77 o 
  -8  10   7      116.81      128.37     14.94 o 
  -7  10   7    12122.02    12360.22    208.24 o 
  -6  10   7       43.92       51.11     10.80 o 
  -5  10   7     4684.78     4576.44     90.29 o 
  -4  10   7     1538.29     1514.33     38.78 o 
  -3  10   7      612.98      582.61     17.95 o 
  -2  10   7       78.47       87.44     13.31 o 
  -1  10   7     2946.03     3010.68     46.39 o 
   0  10   7        6.95       25.26      5.19 o 
   1  10   7     2249.40     2333.69     42.84 o 
   2  10   7     4353.56     4126.52     69.44 o 
   3  10   7       59.44       50.66      9.57 o 
   4  10   7     3033.30     3122.25     58.85 o 
   5  10   7     2543.95     2595.27     53.12 o 
   6  10   7       27.13       33.76     10.45 o 
   7  10   7        4.95       21.87     10.43 o 
 -11  11   7       26.36        8.93     15.24 o 
 -10  11   7      149.85      181.96     24.35 o 
  -9  11   7     1021.76      932.59     32.97 o 
  -8  11   7       45.29       32.93     14.23 o 
  -7  11   7       20.38       46.68     24.88 o 
  -6  11   7     1317.35     1246.18     36.05 o 
  -5  11   7        0.09       11.33      7.55 o 
  -4  11   7       89.88       79.35     11.27 o 
  -3  11   7        5.13        2.58      5.79 o 
  -2  11   7     6648.61     6615.92     99.78 o 
  -1  11   7       57.06       54.98      7.75 o 
   0  11   7    11420.08    11574.28    133.40 o 
   1  11   7     5864.52     5788.88     80.19 o 
   2  11   7        3.38       -0.89      5.26 o 
   3  11   7      912.75      891.64     25.58 o 
   4  11   7     3821.35     3713.42     67.22 o 
   5  11   7     1108.19     1093.35     37.36 o 
   6  11   7      683.43      698.11     29.70 o 
   7  11   7      718.38      779.70     28.21 o 
 -11  12   7        0.84       -8.90     13.77 o 
 -10  12   7     2694.32     2762.68     83.42 o 
  -9  12   7      772.31      721.73     43.09 o 
  -8  12   7       24.32       41.39     12.35 o 
  -7  12   7      413.14      438.02     34.66 o 
  -6  12   7      689.25      615.42     24.72 o 
  -5  12   7      135.17      112.40     12.60 o 
  -4  12   7     4156.93     4038.13     79.28 o 
  -3  12   7      734.50      727.00     20.91 o 
  -2  12   7     3293.99     3176.58     81.82 o 
  -1  12   7     4856.51     4583.12    121.91 o 
   0  12   7      147.38      167.09     15.11 o 
   1  12   7     7867.17     7405.98    206.30 o 
   2  12   7      201.35      189.87     10.58 o 
   3  12   7     1084.17     1033.59     27.99 o 
   4  12   7      802.46      728.11     24.56 o 
   5  12   7     1427.04     1408.67     36.17 o 
   6  12   7       18.85        8.72      8.97 o 
   7  12   7      619.57      706.66     27.16 o 
 -11  13   7      230.50      208.26     41.28 o 
 -10  13   7      114.34      156.97     23.55 o 
  -9  13   7      287.55      330.64     21.06 o 
  -8  13   7      530.77      500.69     23.98 o 
  -7  13   7       14.04       11.71      9.00 o 
  -6  13   7      569.64      540.85     23.27 o 
  -5  13   7       15.42       24.51      8.83 o 
  -4  13   7    11693.80    11598.34    324.14 o 
  -3  13   7     4994.61     4972.54     79.41 o 
  -2  13   7      104.88      110.66     15.33 o 
  -1  13   7     1339.31     1359.19     30.14 o 
   0  13   7     2355.28     2323.18     56.58 o 
   1  13   7     5267.61     5040.21     80.05 o 
   2  13   7      161.09      152.25     10.48 o 
   3  13   7      477.88      465.81     18.78 o 
   4  13   7      421.74      426.81     18.94 o 
   5  13   7      688.27      645.19     25.63 o 
   6  13   7      141.88      129.95     14.29 o 
   7  13   7     2025.30     2133.37     50.43 o 
 -11  14   7        0.42       12.31     15.39 o 
 -10  14   7       56.51       39.77     17.17 o 
  -9  14   7      867.09      831.26     70.34 o 
  -8  14   7       73.47       67.32     12.96 o 
  -7  14   7     1223.62     1243.80     37.66 o 
  -6  14   7       43.16       52.99     10.53 o 
  -5  14   7     3048.31     2887.11    105.28 o 
  -4  14   7      710.51      732.49     60.31 o 
  -3  14   7      772.92      774.56     22.20 o 
  -2  14   7     9456.91     9546.19    138.91 o 
  -1  14   7     2248.99     2290.74     43.55 o 
   0  14   7     6735.30     6776.93    102.45 o 
   1  14   7     2835.22     2808.48     51.14 o 
   2  14   7       48.65       68.93      9.24 o 
   3  14   7     3867.01     3746.68     66.54 o 
   4  14   7      172.50      159.99     13.91 o 
   5  14   7      733.30      785.53     26.89 o 
   6  14   7      194.40      190.64     16.33 o 
   7  14   7        1.26       17.93     12.03 o 
 -11  15   7     1671.89     1669.20     63.67 o 
 -10  15   7        9.03       -4.99     13.65 o 
  -9  15   7     3089.83     3056.56     70.34 o 
  -8  15   7     1211.12     1174.23     37.68 o 
  -7  15   7      540.20      573.30     47.29 o 
  -6  15   7      249.54      246.67     17.12 o 
  -5  15   7      379.85      368.71     19.22 o 
  -4  15   7     2190.14     2247.66     53.14 o 
  -3  15   7     2705.11     2665.42     49.42 o 
  -2  15   7     1896.64     1793.63     73.82 o 
  -1  15   7      216.94      186.09     11.49 o 
   0  15   7        7.33       14.70      8.72 o 
   1  15   7      619.65      658.11     26.08 o 
   2  15   7     7003.86     6912.55    106.18 o 
   3  15   7      623.78      642.41     25.82 o 
   4  15   7       15.71       22.66      9.17 o 
   5  15   7     1190.72     1117.56     32.13 o 
   6  15   7     1402.81     1347.98     53.06 o 
   7  15   7        7.23      -14.97     16.40 o 
 -11  16   7       18.68        3.30     14.57 o 
 -10  16   7       78.73       85.34     19.49 o 
  -9  16   7       11.80        3.61     10.77 o 
  -8  16   7       43.47       57.43     12.86 o 
  -7  16   7     3107.80     2920.11     66.06 o 
  -6  16   7      748.95      750.56     28.15 o 
  -5  16   7       71.00       64.80     11.48 o 
  -4  16   7      271.96      271.35     16.55 o 
  -3  16   7     1685.71     1601.29     34.97 o 
  -2  16   7     5822.94     5683.60    203.93 o 
  -1  16   7     2537.76     2410.37     45.98 o 
   0  16   7     2145.16     2091.95     43.90 o 
   1  16   7      738.14      658.62     24.34 o 
   2  16   7      372.80      365.36     16.28 o 
   3  16   7      212.61      242.99     17.30 o 
   4  16   7      120.17      114.02     16.01 o 
   5  16   7       27.20       24.22     11.56 o 
   6  16   7     1058.98     1062.36     32.85 o 
   7  16   7      278.55      299.74     27.84 o 
 -11  17   7     1284.50     1287.26     75.21 o 
 -10  17   7     4452.90     4732.76    125.02 o 
  -9  17   7       72.75       62.45     13.75 o 
  -8  17   7      836.30      871.81     32.57 o 
  -7  17   7       88.35       88.70     14.22 o 
  -6  17   7     1760.93     1644.97     44.44 o 
  -5  17   7     3855.05     3804.79     78.77 o 
  -4  17   7     2028.19     2001.92     57.06 o 
  -3  17   7      602.08      598.98     20.02 o 
  -2  17   7    11574.80    11803.85    169.81 o 
  -1  17   7     2411.23     2491.53     57.90 o 
   0  17   7    10166.04    10331.98    149.94 o 
   1  17   7      733.28      712.35     21.95 o 
   2  17   7       34.74       46.05      8.92 o 
   3  17   7     2013.80     1947.70     49.52 o 
   4  17   7     2197.61     2260.44     56.05 o 
   5  17   7       60.05       41.25     12.51 o 
   6  17   7       67.86       57.89     13.38 o 
 -11  18   7      239.96      231.47     39.13 o 
 -10  18   7      244.38      229.55     27.44 o 
  -9  18   7      657.53      649.98     37.96 o 
  -8  18   7      999.10      979.06     34.52 o 
  -7  18   7      113.47      114.57     15.27 o 
  -6  18   7        4.84        8.23      8.47 o 
  -5  18   7     1409.43     1379.62     39.80 o 
  -4  18   7      621.96      530.08     19.96 o 
  -3  18   7     3889.54     3852.96     66.70 o 
  -2  18   7     1234.69     1218.72     29.85 o 
  -1  18   7      847.03      761.96     36.99 o 
   0  18   7     3567.57     3399.39     59.62 o 
   1  18   7      449.60      401.83     16.76 o 
   2  18   7     6547.56     6446.60    101.29 o 
   3  18   7      864.31      838.19     31.06 o 
   4  18   7        4.62        6.83      9.26 o 
   5  18   7      432.74      407.82     23.86 o 
   6  18   7       27.98       14.01     11.50 o 
 -10  19   7      226.94      224.31     26.04 o 
  -9  19   7      642.68      711.88     30.45 o 
  -8  19   7        8.88        8.64     10.54 o 
  -7  19   7     7052.79     7157.69    133.18 o 
  -6  19   7      140.78      122.90     14.66 o 
  -5  19   7     3841.76     3702.71     77.83 o 
  -4  19   7     1995.19     1937.39     63.04 o 
  -3  19   7     1810.47     1859.98     49.31 o 
  -2  19   7      650.04      611.68     20.61 o 
  -1  19   7     2546.05     2601.63     49.60 o 
   0  19   7      516.26      531.47     22.71 o 
   1  19   7     2832.53     2641.83     50.45 o 
   2  19   7      405.88      391.86     17.44 o 
   3  19   7      560.05      625.54     26.18 o 
   4  19   7        0.96       -3.12      8.89 o 
   5  19   7      119.08      149.04     17.10 o 
   6  19   7       14.67       18.42     11.45 o 
 -10  20   7     2673.17     2623.40    173.92 o 
  -9  20   7      186.88      168.28     19.02 o 
  -8  20   7      924.27      850.09     32.63 o 
  -7  20   7      733.54      716.54     29.34 o 
  -6  20   7     3991.15     3858.42     81.34 o 
  -5  20   7     2437.79     2349.22     61.74 o 
  -4  20   7       40.73       31.72      8.45 o 
  -3  20   7     2270.11     2224.43     45.21 o 
  -2  20   7     1141.32     1216.55     30.44 o 
  -1  20   7      618.17      603.32     28.33 o 
   0  20   7     1816.84     1831.59     67.71 o 
   1  20   7     1538.20     1535.88     35.34 o 
   2  20   7       13.24       10.99      6.60 o 
   3  20   7        9.09        9.92      9.66 o 
   4  20   7       63.12       54.66     12.39 o 
   5  20   7     2209.82     2172.66     67.56 o 
   6  20   7      307.71      299.32     22.04 o 
 -10  21   7     1085.93     1028.99     48.91 o 
  -9  21   7      380.42      360.80     29.65 o 
  -8  21   7      149.30      178.34     18.42 o 
  -7  21   7      884.06      878.74     32.71 o 
  -6  21   7     2169.68     2150.55     97.60 o 
  -5  21   7     1816.03     1885.21     49.15 o 
  -4  21   7     4595.38     4503.06     77.10 o 
  -3  21   7      616.79      672.62     22.32 o 
  -2  21   7      635.14      615.51     20.85 o 
  -1  21   7       14.22       32.66      7.71 o 
   0  21   7      849.40      794.04     33.66 o 
   1  21   7     2523.25     2306.63     63.11 o 
   2  21   7      211.47      209.44     14.68 o 
   3  21   7       60.02       67.82     12.68 o 
   4  21   7      139.21      167.53     17.61 o 
   5  21   7     3176.64     3070.20     72.55 o 
   6  21   7      328.63      376.53     29.71 o 
 -10  22   7       96.32      135.34     23.41 o 
  -9  22   7     5944.86     5946.66    148.98 o 
  -8  22   7     2028.25     2036.79     54.63 o 
  -7  22   7      133.68      109.17     15.18 o 
  -6  22   7       16.54       20.46     10.62 o 
  -5  22   7     1819.64     1811.87     62.20 o 
  -4  22   7      122.13      125.29     12.38 o 
  -3  22   7     8093.11     8046.57    123.97 o 
  -2  22   7     1168.71     1151.52     30.10 o 
  -1  22   7     4760.07     4835.24     80.84 o 
   0  22   7      372.32      380.89     20.12 o 
   1  22   7      940.22      946.36     24.19 o 
   2  22   7      448.87      414.88     18.97 o 
   3  22   7        0.05        3.86      9.51 o 
   4  22   7       17.41       23.49     11.23 o 
   5  22   7      279.49      314.29     21.80 o 
 -10  23   7     1141.87     1024.52     67.11 o 
  -9  23   7      554.47      592.80     49.00 o 
  -8  23   7     1330.28     1334.04     42.71 o 
  -7  23   7      490.03      469.12     24.82 o 
  -6  23   7        0.91        3.35      9.05 o 
  -5  23   7      158.13      179.93     16.54 o 
  -4  23   7     4468.55     4521.04     78.23 o 
  -3  23   7     2919.38     2977.25     57.16 o 
  -2  23   7     1724.06     1831.06     40.54 o 
  -1  23   7      389.04      403.95     17.75 o 
   0  23   7       24.72       39.19      9.82 o 
   1  23   7       16.86       14.09      9.12 o 
   2  23   7      715.26      701.38     35.81 o 
   3  23   7      523.37      502.95     24.73 o 
   4  23   7      106.19      102.69     15.29 o 
   5  23   7      158.91      160.41     18.43 o 
  -9  24   7       21.06       32.12     15.49 o 
  -8  24   7     1051.23     1088.32     38.12 o 
  -7  24   7        0.89        3.38      9.16 o 
  -6  24   7      340.69      335.05     20.56 o 
  -5  24   7     8049.08     7928.42    124.09 o 
  -4  24   7       68.66       90.84     11.29 o 
  -3  24   7     2857.41     2789.89     54.92 o 
  -2  24   7     1776.17     1786.68     40.49 o 
  -1  24   7        8.25        9.42      8.99 o 
   0  24   7       28.14       19.57      8.99 o 
   1  24   7      914.67      862.23     26.81 o 
   2  24   7      345.69      367.33     18.48 o 
   3  24   7     1578.92     1549.83     45.09 o 
   4  24   7      484.65      461.14     25.62 o 
   5  24   7      175.57      198.01     19.88 o 
  -9  25   7       20.01       17.23     25.13 o 
  -8  25   7       92.19       84.08     14.71 o 
  -7  25   7       30.34       33.35     11.19 o 
  -6  25   7       24.94       50.22     11.91 o 
  -5  25   7      908.56      956.98     28.59 o 
  -4  25   7     3478.44     3288.58     62.47 o 
  -3  25   7     1910.65     1822.55     41.60 o 
  -2  25   7     2074.00     2055.43     44.73 o 
  -1  25   7      477.89      447.18     30.91 o 
   0  25   7     1297.85     1294.35     34.12 o 
   1  25   7      438.95      452.48     21.69 o 
   2  25   7     2135.70     2078.10     71.97 o 
   3  25   7       32.85       21.18     11.68 o 
   4  25   7     1418.00     1523.08     46.67 o 
   5  25   7       85.86       95.74     19.42 o 
  -9  26   7      558.68      592.31     37.07 o 
  -8  26   7      604.36      665.51     30.59 o 
  -7  26   7       10.99       11.55     10.39 o 
  -6  26   7       78.05       73.21     12.61 o 
  -5  26   7        5.86       11.14      8.09 o 
  -4  26   7      133.96      111.96     12.42 o 
  -3  26   7      592.29      561.98     22.03 o 
  -2  26   7     6811.17     6966.39    140.14 o 
  -1  26   7      744.30      699.77     28.26 o 
   0  26   7     1232.60     1254.91     39.57 o 
   1  26   7      920.63      900.66     27.96 o 
   2  26   7      152.28      152.14     20.98 o 
   3  26   7      694.90      650.16     29.21 o 
   4  26   7      160.72      138.34     17.25 o 
   5  26   7      214.52      168.75     22.81 o 
  -8  27   7      752.34      792.31     33.31 o 
  -7  27   7       42.22       55.74     13.03 o 
  -6  27   7      119.93      113.56     15.16 o 
  -5  27   7      570.85      532.75     21.34 o 
  -4  27   7     1014.10      918.13     38.73 o 
  -3  27   7     1031.81     1144.68     40.19 o 
  -2  27   7     2144.35     2064.55     59.49 o 
  -1  27   7      139.86      120.83     18.53 o 
   0  27   7     1331.55     1322.78     54.15 o 
   1  27   7       68.00       67.73     13.69 o 
   2  27   7       77.48      105.79     13.33 o 
   3  27   7     2704.14     2735.07     71.55 o 
   4  27   7       43.65       44.59     12.56 o 
  -8  28   7       13.22       30.78     14.27 o 
  -7  28   7     1102.46     1106.32     39.14 o 
  -6  28   7       30.49       29.17     10.66 o 
  -5  28   7      261.65      260.79     15.83 o 
  -4  28   7        0.01        1.77      7.70 o 
  -3  28   7        1.45        0.27      7.46 o 
  -2  28   7       39.08       58.32     10.22 o 
  -1  28   7     2164.29     2153.40     55.35 o 
   0  28   7      464.39      499.36     25.24 o 
   1  28   7      218.58      207.03     18.99 o 
   2  28   7        5.83       -2.66      8.99 o 
   3  28   7        2.35        0.77      9.64 o 
   4  28   7       13.85       30.52     21.27 o 
  -8  29   7     1698.72     1793.30     86.04 o 
  -7  29   7     2648.87     2660.33     67.41 o 
  -6  29   7        0.51       -8.14      8.76 o 
  -5  29   7     1137.64     1148.05     32.90 o 
  -4  29   7        5.43       11.44      7.69 o 
  -3  29   7      838.71      782.16     26.56 o 
  -2  29   7     2178.01     2022.81     45.90 o 
  -1  29   7      164.10      218.05     17.24 o 
   0  29   7      254.35      315.23     22.34 o 
   1  29   7     2508.33     2648.47     65.31 o 
   2  29   7      968.35      976.83     30.99 o 
   3  29   7       22.18       30.15     12.96 o 
   4  29   7     1703.37     1841.37     88.38 o 
  -7  30   7       28.50       20.33     11.64 o 
  -6  30   7      111.66       74.50     14.47 o 
  -5  30   7      867.65      939.45     29.73 o 
  -4  30   7      261.63      236.11     15.95 o 
  -3  30   7        3.89        8.47      9.90 o 
  -2  30   7       74.58       53.16     10.53 o 
  -1  30   7       96.77       85.93     12.21 o 
   0  30   7      482.24      412.75     24.19 o 
   1  30   7     1314.52     1240.74     41.11 o 
   2  30   7     2909.93     3047.34     70.78 o 
   3  30   7      157.85      173.04     18.92 o 
  -7  31   7        3.20       10.90     11.36 o 
  -6  31   7       49.28       35.21     11.80 o 
  -5  31   7      269.98      261.14     16.66 o 
  -4  31   7      854.53      889.27     29.16 o 
  -3  31   7      311.33      302.62     15.72 o 
  -2  31   7     1397.72     1471.16     60.47 o 
  -1  31   7        2.33       14.38      8.82 o 
   0  31   7      145.90      123.66     16.60 o 
   1  31   7      269.36      276.41     26.36 o 
   2  31   7      326.88      308.85     22.54 o 
   3  31   7     2729.78     2824.95     83.42 o 
  -7  32   7       15.77       31.87     20.07 o 
  -6  32   7      122.71      143.57     17.83 o 
  -5  32   7     2042.79     1936.69     59.65 o 
  -4  32   7     1348.32     1406.79     38.25 o 
  -3  32   7      466.39      423.08     20.56 o 
  -2  32   7        4.08        9.66      8.94 o 
  -1  32   7     1648.46     1617.32     72.75 o 
   0  32   7       58.52       66.74     17.94 o 
   1  32   7      497.20      536.17     33.79 o 
   2  32   7       16.31       -0.89     13.34 o 
  -6  33   7       17.51       33.36     12.19 o 
  -5  33   7       90.97       95.04     12.74 o 
  -4  33   7      582.12      605.71     24.57 o 
  -3  33   7      199.71      172.00     15.20 o 
  -2  33   7      490.59      442.44     24.85 o 
  -1  33   7       46.00       33.14     15.84 o 
   0  33   7      363.83      317.98     27.60 o 
   1  33   7        2.94       -0.35     13.92 o 
   2  33   7       21.26       14.31     19.75 o 
  -5  34   7     1139.15     1201.31     35.67 o 
  -4  34   7       96.21      100.70     13.02 o 
  -3  34   7      189.71      205.63     15.70 o 
  -2  34   7      616.99      617.08     46.66 o 
  -1  34   7      251.11      246.05     43.88 o 
   0  34   7        4.24       14.46     12.59 o 
   1  34   7      289.71      210.96     37.35 o 
  -5  35   7       75.59       96.89     16.99 o 
  -4  35   7       34.51       56.82     12.41 o 
  -3  35   7      171.69      136.22     16.26 o 
  -2  35   7      599.16      494.31     64.89 o 
  -1  35   7     3578.43     3953.95    119.34 o 
   0  35   7       90.50      120.96     21.08 o 
  -3  36   7      409.18      507.45     55.84 o 
  -2  36   7     1075.40      937.91     62.68 o 
  -1  36   7       59.56       78.63     25.96 o 
 -10   0   8      557.94      543.95     32.45 o 
  -8   0   8      122.10      167.35     26.15 o 
  -6   0   8    11286.71    10801.93    312.51 o 
  -4   0   8     9729.38     9690.80    325.80 o 
  -2   0   8    17839.52    16059.31    909.23 o 
   0   0   8     9839.34    10297.41    170.25 o 
   2   0   8      655.32      572.25     28.77 o 
   4   0   8     1607.62     1587.47     54.59 o 
   6   0   8     1855.43     1865.52     64.83 o 
 -11   1   8      971.98     1063.95     45.92 o 
 -10   1   8       87.03       76.10     14.54 o 
  -9   1   8      653.12      599.32     22.72 o 
  -8   1   8     3285.08     3011.12     57.45 o 
  -7   1   8     2793.93     2653.97     51.44 o 
  -6   1   8     1177.98     1206.71     32.73 o 
  -5   1   8     4907.88     4625.47    111.08 o 
  -4   1   8     1682.41     1506.97     33.70 o 
  -3   1   8     4685.22     4548.41    184.39 o 
  -2   1   8      947.12      856.61     46.06 o 
  -1   1   8     1009.04      993.18     21.80 o 
   0   1   8     1810.14     1821.51     29.46 o 
   1   1   8     2793.38     2760.95     51.19 o 
   2   1   8       80.28       98.11     10.85 o 
   3   1   8       12.92       21.45      8.31 o 
   4   1   8        1.12       -4.77      8.33 o 
   5   1   8      612.01      621.33     24.38 o 
   6   1   8       29.94       35.72     11.22 o 
 -12   2   8     1477.35     1248.77     73.19 o 
 -11   2   8       30.78       50.62     14.55 o 
 -10   2   8       87.32       98.77     16.06 o 
  -9   2   8     2589.20     2619.17     61.43 o 
  -8   2   8       41.60       64.64     10.83 o 
  -7   2   8      562.38      534.09     21.93 o 
  -6   2   8      298.26      311.09     15.52 o 
  -5   2   8     5700.01     5482.19     88.53 o 
  -4   2   8      134.42      151.11     11.81 o 
  -3   2   8     3313.04     3195.69     56.54 o 
  -2   2   8      924.22      884.69     37.48 o 
  -1   2   8     1891.80     1724.17     56.99 o 
   0   2   8     3627.78     3784.72     50.94 o 
   1   2   8    16345.06    16208.36    227.17 o 
   2   2   8       80.55       88.74     10.40 o 
   3   2   8      296.67      253.23     14.88 o 
   4   2   8     1513.47     1537.63     37.81 o 
   5   2   8      289.32      307.08     17.76 o 
   6   2   8      359.30      356.22     20.14 o 
 -11   3   8      676.46      650.06     30.24 o 
 -10   3   8     2893.62     2799.59     66.46 o 
  -9   3   8      208.82      178.13     23.33 o 
  -8   3   8     3319.85     3304.68     84.12 o 
  -7   3   8      112.21       87.93     12.06 o 
  -6   3   8       22.28       31.33      8.37 o 
  -5   3   8      190.51      177.77     13.09 o 
  -4   3   8     2594.40     2523.88     48.06 o 
  -3   3   8     8122.55     8136.90    122.17 o 
  -2   3   8     6449.80     6519.78    100.62 o 
  -1   3   8     5589.72     5835.54     80.53 o 
   0   3   8       17.12       24.93      5.45 o 
   1   3   8      212.03      225.59     13.65 o 
   2   3   8       58.09       47.93      9.11 o 
   3   3   8      145.97      154.44     12.96 o 
   4   3   8      202.26      206.59     14.83 o 
   5   3   8        6.66       -8.39      8.39 o 
   6   3   8       66.24       65.38     12.65 o 
 -11   4   8      228.66      231.93     21.54 o 
 -10   4   8       55.45       57.55     13.93 o 
  -9   4   8      688.36      671.87     28.43 o 
  -8   4   8      416.45      374.66     20.80 o 
  -7   4   8       57.66       64.54     11.45 o 
  -6   4   8     6920.67     6703.02    105.35 o 
  -5   4   8      783.33      775.68     22.93 o 
  -4   4   8     2380.30     2310.33     45.02 o 
  -3   4   8      447.08      375.56     15.36 o 
  -2   4   8     4169.55     4076.87     68.30 o 
  -1   4   8     3115.08     3077.74     47.86 o 
   0   4   8     1824.77     1801.67     38.27 o 
   1   4   8      205.40      200.35     12.69 o 
   2   4   8      416.95      394.49     16.99 o 
   3   4   8      138.05      136.89     12.84 o 
   4   4   8      133.57      125.09     13.70 o 
   5   4   8      213.52      233.10     18.84 o 
   6   4   8       60.74       62.20     12.82 o 
 -11   5   8     1178.56     1185.57     40.49 o 
 -10   5   8       55.88       45.09     14.21 o 
  -9   5   8      143.01      159.87     17.32 o 
  -8   5   8      234.05      243.89     22.36 o 
  -7   5   8     3039.79     2874.03     63.67 o 
  -6   5   8        1.59       17.11      9.22 o 
  -5   5   8     2634.34     2487.06     48.06 o 
  -4   5   8    10808.33    11381.11    165.96 o 
  -3   5   8      725.39      679.47     20.52 o 
  -2   5   8    11534.09    11833.88    170.89 o 
  -1   5   8      412.65      385.76     21.68 o 
   0   5   8      467.26      425.64     14.13 o 
   1   5   8      232.94      189.81     12.31 o 
   2   5   8     6434.79     6308.72     99.76 o 
   3   5   8      869.57      867.13     33.61 o 
   4   5   8      220.30      169.15     14.94 o 
   5   5   8       36.10       48.10     11.26 o 
   6   5   8     5210.63     5384.08     94.87 o 
 -11   6   8      866.54      916.33     45.03 o 
 -10   6   8      321.27      297.95     21.36 o 
  -9   6   8      279.22      296.50     19.90 o 
  -8   6   8      461.87      440.55     22.64 o 
  -7   6   8        0.81        2.57      8.62 o 
  -6   6   8      515.64      434.01     20.75 o 
  -5   6   8       78.82       75.91     10.77 o 
  -4   6   8     5568.86     5472.78     87.90 o 
  -3   6   8     1006.22      942.85     24.64 o 
  -2   6   8      904.22      904.73     24.07 o 
  -1   6   8       27.55       32.44      6.35 o 
   0   6   8     1510.96     1490.37     28.67 o 
   1   6   8      309.89      306.86     14.95 o 
   2   6   8      638.85      679.09     22.18 o 
   3   6   8     2212.24     2181.33     45.93 o 
   4   6   8      179.27      180.41     15.31 o 
   5   6   8     2139.89     1988.14     82.99 o 
   6   6   8      661.63      731.62     27.60 o 
 -11   7   8     2380.44     2391.74     85.34 o 
 -10   7   8        7.67       27.01     12.89 o 
  -9   7   8     3097.56     2954.22     68.00 o 
  -8   7   8     1569.81     1429.64     41.61 o 
  -7   7   8      246.13      241.10     17.10 o 
  -6   7   8      978.00      938.95     30.86 o 
  -5   7   8      151.24      171.90     14.39 o 
  -4   7   8      181.20      155.13     14.12 o 
  -3   7   8      599.33      552.79     18.42 o 
  -2   7   8      311.20      328.44     18.88 o 
  -1   7   8     5023.65     4979.21     70.77 o 
   0   7   8      311.87      334.63     12.77 o 
   1   7   8     3031.89     3167.56     50.13 o 
   2   7   8       54.10       32.18      8.67 o 
   3   7   8     1407.12     1372.62     34.47 o 
   4   7   8     1368.05     1363.61     35.27 o 
   5   7   8      683.99      670.31     25.50 o 
   6   7   8       27.09       31.43     11.48 o 
 -11   8   8      321.99      365.55     29.32 o 
 -10   8   8     4330.33     4427.47     93.24 o 
  -9   8   8      200.97      234.95     26.22 o 
  -8   8   8     1365.44     1309.07     39.91 o 
  -7   8   8     1313.48     1223.56     41.30 o 
  -6   8   8      863.17      887.13     29.97 o 
  -5   8   8      393.68      411.91     20.18 o 
  -4   8   8     4195.62     4085.35     80.47 o 
  -3   8   8     4005.80     3854.71     75.92 o 
  -2   8   8     1292.81     1157.33     43.14 o 
  -1   8   8     1391.84     1428.89     28.02 o 
   0   8   8      293.80      279.41     13.99 o 
   1   8   8     8710.75     8426.26    172.00 o 
   2   8   8      293.26      226.42     14.40 o 
   3   8   8     4031.59     4115.55     72.52 o 
   4   8   8       17.11       17.81      9.83 o 
   5   8   8     3584.21     3632.28     69.48 o 
   6   8   8      781.54      821.56     29.26 o 
 -11   9   8      601.14      653.45     39.03 o 
 -10   9   8      134.59      152.68     18.78 o 
  -9   9   8     1395.37     1328.21     41.23 o 
  -8   9   8     2286.84     2391.86     58.05 o 
  -7   9   8       22.56       41.50     10.69 o 
  -6   9   8      210.33      214.99     16.12 o 
  -5   9   8     2825.15     2728.86     60.58 o 
  -4   9   8     1138.01     1139.02     59.80 o 
  -3   9   8     2539.64     2519.38     55.29 o 
  -2   9   8     5247.28     5186.88     96.28 o 
  -1   9   8      819.23      811.71     19.98 o 
   0   9   8       72.57      118.86     10.57 o 
   1   9   8      107.33       83.27      8.88 o 
   2   9   8      235.34      210.14     14.14 o 
   3   9   8       26.83       34.02      9.66 o 
   4   9   8     6422.82     6533.77    106.67 o 
   5   9   8     1167.43     1155.73     33.75 o 
   6   9   8     3929.50     4041.49     76.98 o 
 -11  10   8       65.44       75.79     36.91 o 
 -10  10   8     4844.10     4730.59     98.40 o 
  -9  10   8     1350.14     1300.62     40.87 o 
  -8  10   8      104.01      122.92     16.05 o 
  -7  10   8     2823.39     2863.08     66.49 o 
  -6  10   8     5530.47     5523.61    105.09 o 
  -5  10   8     2443.76     2342.01     54.49 o 
  -4  10   8     3732.65     3601.53     73.47 o 
  -3  10   8       14.46       19.37      7.92 o 
  -2  10   8       79.82       79.50      9.56 o 
  -1  10   8     1582.75     1559.00     39.39 o 
   0  10   8      466.09      455.31     17.13 o 
   1  10   8      329.30      282.79     12.74 o 
   2  10   8     1280.39     1411.90     33.99 o 
   3  10   8        3.32       -7.96      7.96 o 
   4  10   8     1828.47     1771.65     45.66 o 
   5  10   8     2722.88     2802.45     58.37 o 
   6  10   8       48.34       51.93     15.48 o 
 -11  11   8      645.89      713.97     40.29 o 
 -10  11   8        1.52       15.62     12.27 o 
  -9  11   8       16.56       39.01     14.75 o 
  -8  11   8      476.83      478.38     24.22 o 
  -7  11   8       40.70       41.25     11.50 o 
  -6  11   8     1696.74     1556.37     42.54 o 
  -5  11   8     1296.83     1280.59     42.45 o 
  -4  11   8      960.11      920.21     29.71 o 
  -3  11   8       69.74       84.85     11.44 o 
  -2  11   8      432.98      454.15     16.68 o 
  -1  11   8      348.00      310.38     14.37 o 
   0  11   8       63.70       53.33      9.97 o 
   1  11   8     1483.62     1499.84     30.10 o 
   2  11   8     2660.45     2762.68     53.35 o 
   3  11   8      552.73      574.62     22.17 o 
   4  11   8      537.74      509.64     22.02 o 
   5  11   8     3176.69     3205.24     64.04 o 
   6  11   8      208.98      211.93     17.47 o 
 -11  12   8       28.92       27.52     16.67 o 
 -10  12   8      872.61      901.67     34.95 o 
  -9  12   8     3111.88     3020.34     70.25 o 
  -8  12   8       17.63       27.69     11.41 o 
  -7  12   8     1853.86     1785.62     50.70 o 
  -6  12   8     1630.68     1562.41     42.72 o 
  -5  12   8      637.56      613.48     25.18 o 
  -4  12   8       21.62       20.24      8.42 o 
  -3  12   8     7204.91     7338.73    130.68 o 
  -2  12   8     1077.64     1068.62     26.77 o 
  -1  12   8      931.59      902.31     24.43 o 
   0  12   8     2232.98     2196.27     77.34 o 
   1  12   8     5134.01     5210.21     83.75 o 
   2  12   8     1397.89     1381.15     36.22 o 
   3  12   8     3686.76     3572.63     65.65 o 
   4  12   8      740.41      717.08     28.71 o 
   5  12   8        2.95        0.95      9.46 o 
   6  12   8     1135.26     1175.09     46.92 o 
 -11  13   8     1514.69     1557.03     61.36 o 
 -10  13   8       72.82       63.35     14.61 o 
  -9  13   8      448.56      500.34     27.98 o 
  -8  13   8     1461.94     1462.55     44.87 o 
  -7  13   8     1417.36     1357.14     41.05 o 
  -6  13   8      453.17      456.75     36.59 o 
  -5  13   8      572.15      514.53     22.81 o 
  -4  13   8       67.88       59.37     10.85 o 
  -3  13   8     2221.70     2284.96     52.89 o 
  -2  13   8        0.12       -1.73      5.76 o 
  -1  13   8        0.32        4.01      6.85 o 
   0  13   8      811.96      817.78     31.82 o 
   1  13   8        9.48       16.60      7.27 o 
   2  13   8     1640.15     1555.31     42.12 o 
   3  13   8      827.52      769.80     29.75 o 
   4  13   8     2140.87     2018.84     45.75 o 
   5  13   8      176.25      140.92     15.40 o 
   6  13   8      448.20      444.31     24.62 o 
 -11  14   8     1102.88     1138.07     52.18 o 
 -10  14   8      297.84      246.10     21.90 o 
  -9  14   8      199.84      214.38     20.48 o 
  -8  14   8     2360.32     2283.73     90.86 o 
  -7  14   8     1634.77     1562.19     44.29 o 
  -6  14   8     6679.35     6587.12    122.84 o 
  -5  14   8      456.41      419.16     21.48 o 
  -4  14   8       41.93       49.51     10.64 o 
  -3  14   8      452.17      467.29     21.22 o 
  -2  14   8     6353.51     6392.95     99.79 o 
  -1  14   8    12852.00    13041.54    186.07 o 
   0  14   8      533.97      527.94     27.71 o 
   1  14   8        2.37       17.79      7.27 o 
   2  14   8      562.87      566.84     24.85 o 
   3  14   8      373.49      408.06     25.39 o 
   4  14   8     2730.96     2767.11     65.36 o 
   5  14   8      544.93      557.21     23.99 o 
   6  14   8      184.80      176.78     19.88 o 
 -11  15   8     2194.51     2362.30    108.64 o 
 -10  15   8     1424.12     1441.69     54.13 o 
  -9  15   8      378.22      341.53     23.03 o 
  -8  15   8      987.55      945.60     34.50 o 
  -7  15   8      853.25      861.47     32.03 o 
  -6  15   8        7.73       39.91     11.35 o 
  -5  15   8     1072.02     1073.83     34.52 o 
  -4  15   8     1757.24     1781.96     46.08 o 
  -3  15   8      137.50      149.47     14.29 o 
  -2  15   8     2773.00     2791.93     52.13 o 
  -1  15   8     3365.91     3420.31     60.78 o 
   0  15   8        2.53        0.47     13.11 o 
   1  15   8      130.18      167.12     12.62 o 
   2  15   8     1478.83     1520.57     42.27 o 
   3  15   8     1177.80     1182.12     51.37 o 
   4  15   8      501.23      446.35     24.24 o 
   5  15   8      977.69      972.88     35.71 o 
   6  15   8     3047.10     3427.97    134.73 o 
 -10  16   8      830.40      853.08     34.92 o 
  -9  16   8     1581.86     1602.21     48.15 o 
  -8  16   8      242.60      231.47     18.83 o 
  -7  16   8     1123.34     1039.87     35.59 o 
  -6  16   8     1872.50     1897.33     50.01 o 
  -5  16   8     2736.22     2803.58     63.86 o 
  -4  16   8      248.88      257.01     16.89 o 
  -3  16   8     1339.18     1371.60     38.78 o 
  -2  16   8      479.65      434.76     17.91 o 
  -1  16   8      173.35      187.94     19.78 o 
   0  16   8      254.56      265.81     17.03 o 
   1  16   8      421.96      454.11     20.32 o 
   2  16   8       17.46       13.94      9.68 o 
   3  16   8       18.38       16.98     10.54 o 
   4  16   8       94.82      106.55     15.63 o 
   5  16   8      603.29      614.52     29.11 o 
 -10  17   8       28.23       25.42     15.64 o 
  -9  17   8      102.95      132.26     17.78 o 
  -8  17   8      426.98      426.14     24.59 o 
  -7  17   8     3778.26     3717.44     80.75 o 
  -6  17   8      455.33      460.64     23.97 o 
  -5  17   8     1630.56     1639.00     44.93 o 
  -4  17   8     1031.43     1027.90     33.64 o 
  -3  17   8      269.67      290.45     25.11 o 
  -2  17   8     1019.75      984.52     46.20 o 
  -1  17   8     4593.23     4596.38     90.37 o 
   0  17   8       10.89       12.72      8.37 o 
   1  17   8       26.94       35.29      8.39 o 
   2  17   8     2347.13     2194.12     54.08 o 
   3  17   8       75.43       93.40     21.36 o 
   4  17   8        3.01       -8.56      9.50 o 
   5  17   8     1132.01     1128.89     53.31 o 
 -10  18   8      656.10      587.28     37.28 o 
  -9  18   8      198.80      182.23     19.78 o 
  -8  18   8      798.14      809.84     32.77 o 
  -7  18   8      677.85      602.33     33.79 o 
  -6  18   8     1000.85     1019.17     34.96 o 
  -5  18   8      126.44      135.43     15.10 o 
  -4  18   8     2652.93     2647.49     61.72 o 
  -3  18   8      612.53      601.39     21.24 o 
  -2  18   8     9816.38     9706.62    144.55 o 
  -1  18   8       19.34       33.34     10.01 o 
   0  18   8     1463.60     1403.28     39.87 o 
   1  18   8      671.21      689.79     27.26 o 
   2  18   8        2.75       -4.98      9.03 o 
   3  18   8     1721.59     1787.21     48.53 o 
   4  18   8     1140.74     1144.71     40.88 o 
   5  18   8      303.61      278.07     21.30 o 
 -10  19   8      418.92      514.90     34.38 o 
  -9  19   8      347.69      392.55     24.91 o 
  -8  19   8     1208.35     1144.63     39.18 o 
  -7  19   8      767.08      761.89     31.08 o 
  -6  19   8      420.80      410.61     25.64 o 
  -5  19   8     1124.95     1089.16     36.22 o 
  -4  19   8     9240.01     9325.87    165.27 o 
  -3  19   8     1715.93     1606.66     37.29 o 
  -2  19   8       63.30       67.24      9.86 o 
  -1  19   8     2009.54     2029.87     50.57 o 
   0  19   8      175.76      163.23     16.03 o 
   1  19   8       18.85       38.12      9.91 o 
   2  19   8     1038.36     1046.95     29.43 o 
   3  19   8       82.00       84.73     14.45 o 
   4  19   8       87.16       61.68     15.16 o 
   5  19   8       60.59       58.98     14.20 o 
 -10  20   8      882.12      940.44     64.58 o 
  -9  20   8      559.46      524.17     36.49 o 
  -8  20   8       38.27       66.02     13.87 o 
  -7  20   8      435.79      474.49     27.02 o 
  -6  20   8        2.76       12.41      9.80 o 
  -5  20   8     2109.10     2055.25     73.21 o 
  -4  20   8      380.08      399.95     21.97 o 
  -3  20   8     3621.38     3601.38     65.44 o 
  -2  20   8      868.58      886.74     28.44 o 
  -1  20   8     1452.35     1379.93     40.02 o 
   0  20   8      429.62      371.09     20.48 o 
   1  20   8      271.55      249.01     17.65 o 
   2  20   8      137.74      193.25     17.55 o 
   3  20   8      259.62      290.82     20.52 o 
   4  20   8      324.23      329.79     21.86 o 
   5  20   8        3.67       -5.28     23.05 o 
  -9  21   8      333.01      328.84     23.22 o 
  -8  21   8       92.06      102.90     15.96 o 
  -7  21   8     3253.80     3302.06     75.66 o 
  -6  21   8      868.91      860.06     32.67 o 
  -5  21   8      692.79      662.40     48.19 o 
  -4  21   8     3256.59     3167.27     71.08 o 
  -3  21   8     4034.43     4084.77     72.50 o 
  -2  21   8       67.86       74.84     10.18 o 
  -1  21   8     1391.31     1431.50     41.40 o 
   0  21   8     2831.53     2675.39     62.66 o 
   1  21   8       58.35       73.81     12.83 o 
   2  21   8      309.25      353.30     17.75 o 
   3  21   8       88.79      105.49     15.35 o 
   4  21   8      280.45      276.08     20.69 o 
   5  21   8     1266.30     1285.20     58.50 o 
  -9  22   8      308.31      279.48     22.34 o 
  -8  22   8     1068.77     1025.54     37.73 o 
  -7  22   8     2115.88     2189.04    115.64 o 
  -6  22   8      304.67      293.12     20.23 o 
  -5  22   8      161.82      172.38     17.80 o 
  -4  22   8      736.77      763.86     29.90 o 
  -3  22   8       70.29       60.95     10.81 o 
  -2  22   8     1890.76     1888.44     42.12 o 
  -1  22   8       29.81       37.68     10.61 o 
   0  22   8     1143.31     1162.92     37.78 o 
   1  22   8     2266.96     2253.15     56.48 o 
   2  22   8      211.84      191.71     14.86 o 
   3  22   8      790.45      768.32     31.47 o 
   4  22   8      190.49      185.35     19.30 o 
  -9  23   8      102.02       78.96     15.95 o 
  -8  23   8      124.48      136.59     17.99 o 
  -7  23   8     5452.62     5642.91    113.44 o 
  -6  23   8     3230.11     3336.78     91.19 o 
  -5  23   8       15.73       33.96     10.96 o 
  -4  23   8        4.58        8.92      8.56 o 
  -3  23   8      376.50      406.31     18.84 o 
  -2  23   8      145.71      162.39     13.41 o 
  -1  23   8      609.99      630.65     52.96 o 
   0  23   8      908.82      912.99     37.67 o 
   1  23   8     1235.51     1271.84     59.86 o 
   2  23   8       80.66       76.08     12.04 o 
   3  23   8       61.63       76.11     14.24 o 
   4  23   8      272.68      291.45     21.94 o 
  -9  24   8     1101.75     1155.19     69.90 o 
  -8  24   8       65.63       54.75     14.11 o 
  -7  24   8      102.42      159.97     22.34 o 
  -6  24   8      387.88      449.95     24.09 o 
  -5  24   8      144.33      176.66     16.87 o 
  -4  24   8     1321.89     1295.90     60.73 o 
  -3  24   8      519.45      485.14     26.90 o 
  -2  24   8      674.64      722.18     24.46 o 
  -1  24   8      857.58      894.20     32.61 o 
   0  24   8      624.81      643.19     32.96 o 
   1  24   8     1182.85     1146.00     38.03 o 
   2  24   8     1265.50     1274.09     34.54 o 
   3  24   8       85.06       70.29     14.43 o 
   4  24   8      582.43      562.56     28.36 o 
  -8  25   8     1313.89     1372.14     45.28 o 
  -7  25   8      183.04      211.48     23.87 o 
  -6  25   8       96.80      107.79     15.00 o 
  -5  25   8        1.06       11.64      9.40 o 
  -4  25   8      440.75      432.04     35.75 o 
  -3  25   8      599.73      602.04     25.44 o 
  -2  25   8     1789.98     1815.15     52.27 o 
  -1  25   8      467.03      455.78     24.22 o 
   0  25   8       73.10      100.37     14.25 o 
   1  25   8       49.18       47.90     11.50 o 
   2  25   8      222.79      243.40     18.64 o 
   3  25   8      326.25      292.63     28.92 o 
   4  25   8       32.99       47.35     17.04 o 
  -8  26   8      166.68      155.60     18.44 o 
  -7  26   8     1212.05     1148.02     52.85 o 
  -6  26   8      160.54      148.88     17.61 o 
  -5  26   8       27.82       50.88     13.87 o 
  -4  26   8      174.83      178.89     16.93 o 
  -3  26   8     1548.52     1427.85     60.15 o 
  -2  26   8      183.99      178.36     21.14 o 
  -1  26   8     1037.56     1027.50     35.83 o 
   0  26   8      329.99      341.01     21.15 o 
   1  26   8     1541.54     1432.89     44.03 o 
   2  26   8      284.62      297.17     20.68 o 
   3  26   8      557.23      578.72     28.32 o 
  -8  27   8     1351.17     1484.68     59.00 o 
  -7  27   8       14.45       27.90     11.98 o 
  -6  27   8        3.63       11.75     10.69 o 
  -5  27   8     1156.47     1051.48     37.42 o 
  -4  27   8      349.61      389.47     26.31 o 
  -3  27   8       44.41       58.90     10.48 o 
  -2  27   8        2.71       12.37      9.72 o 
  -1  27   8     1886.70     1820.20     50.55 o 
   0  27   8     1681.86     1677.75     48.54 o 
   1  27   8      125.80      157.72     17.41 o 
   2  27   8       16.67       26.79     13.26 o 
   3  27   8        0.07       -5.03     10.56 o 
  -7  28   8        5.29        8.36     11.00 o 
  -6  28   8      102.21      105.22     24.62 o 
  -5  28   8       14.21       13.32      9.29 o 
  -4  28   8     1757.03     1749.51     67.20 o 
  -3  28   8       61.75       69.84     11.14 o 
  -2  28   8     1648.37     1501.04     45.31 o 
  -1  28   8      221.84      243.31     25.29 o 
   0  28   8       29.10        5.18      9.37 o 
   1  28   8      301.16      306.62     21.17 o 
   2  28   8     1266.67     1251.31     41.73 o 
   3  28   8       60.03       46.75     17.64 o 
  -7  29   8      203.32      224.70     21.66 o 
  -6  29   8      834.19      919.42     35.88 o 
  -5  29   8       85.81       77.67     13.90 o 
  -4  29   8     3177.38     3287.60     80.23 o 
  -3  29   8       25.30       23.83     12.02 o 
  -2  29   8      950.44      918.84     34.81 o 
  -1  29   8       16.85       27.86     11.50 o 
   0  29   8      112.75      102.51     15.81 o 
   1  29   8      407.49      464.84     26.26 o 
   2  29   8      721.09      825.16     39.29 o 
  -7  30   8      254.54      293.36     32.48 o 
  -6  30   8       92.58       95.38     15.54 o 
  -5  30   8      124.12      175.58     20.58 o 
  -4  30   8      623.41      643.06     24.92 o 
  -3  30   8      104.96      117.12     13.51 o 
  -2  30   8       20.95       31.29     12.29 o 
  -1  30   8     2939.93     2939.38     71.19 o 
   0  30   8       51.67       55.17     15.23 o 
   1  30   8       28.93       17.76     10.97 o 
   2  30   8       49.95       40.30     14.20 o 
  -6  31   8      136.71      120.74     16.65 o 
  -5  31   8      192.09      195.98     24.94 o 
  -4  31   8        3.23        5.72      8.40 o 
  -3  31   8       19.81       30.19      9.99 o 
  -2  31   8       43.58       50.18     13.16 o 
  -1  31   8     2051.11     2206.14     59.65 o 
   0  31   8      750.16      750.24     32.09 o 
   1  31   8       25.21       31.63     11.29 o 
  -5  32   8       62.18       57.98     13.20 o 
  -4  32   8      993.18      897.33     53.79 o 
  -3  32   8       27.02       26.15     10.07 o 
  -2  32   8      978.29      943.00     36.63 o 
  -1  32   8      453.90      445.99     25.97 o 
   0  32   8        4.34       12.96     10.59 o 
  -4  33   8      165.57      167.15     25.76 o 
  -3  33   8      650.22      632.64     25.50 o 
  -2  33   8      199.40      217.60     20.61 o 
  -1  33   8      465.88      390.66     24.50 o 
  -3  34   8      684.67      586.09     35.28 o 
  -2  34   8      372.94      324.45     44.00 o 
 -11   0   9     1297.25     1218.88     72.43 o 
  -9   0   9     4349.92     4241.91    151.82 o 
  -7   0   9      716.79      743.89     69.33 o 
  -5   0   9       53.04       44.09     12.75 o 
  -3   0   9      760.60      729.21     32.68 o 
  -1   0   9     6178.24     6111.28    137.23 o 
   1   0   9      511.84      611.80     30.30 o 
   3   0   9     1138.21     1132.77     45.20 o 
   5   0   9      575.37      593.11     40.96 o 
 -11   1   9      151.81      165.56     29.06 o 
 -10   1   9     3589.59     3683.05    191.84 o 
  -9   1   9      532.44      540.97     26.26 o 
  -8   1   9      414.38      414.34     22.21 o 
  -7   1   9     1727.45     1596.59     38.01 o 
  -6   1   9      852.70      790.35     24.94 o 
  -5   1   9       17.55       32.44      8.63 o 
  -4   1   9     6028.68     5751.32     93.12 o 
  -3   1   9    10098.34    10229.15    173.79 o 
  -2   1   9        0.33       11.25      8.04 o 
  -1   1   9        3.12        6.53      6.75 o 
   0   1   9       59.33       52.64     11.20 o 
   1   1   9       72.77      124.52     24.03 o 
   2   1   9      232.24      269.50     15.95 o 
   3   1   9     1645.58     1666.94     41.03 o 
   4   1   9        1.21       -3.98      8.89 o 
   5   1   9       44.47       69.30     13.29 o 
 -11   2   9      538.73      510.05     33.37 o 
 -10   2   9     2337.32     2321.83     59.64 o 
  -9   2   9     1196.23     1149.45     38.09 o 
  -8   2   9     2091.50     1994.91     51.39 o 
  -7   2   9      642.77      606.48     23.02 o 
  -6   2   9      865.76      778.81     25.42 o 
  -5   2   9      104.21      111.63     13.34 o 
  -4   2   9      337.74      307.61     15.42 o 
  -3   2   9     2696.79     2698.78     51.39 o 
  -2   2   9     3651.93     3661.60     64.38 o 
  -1   2   9      834.80      760.36     32.35 o 
   0   2   9     1458.62     1508.22     43.60 o 
   1   2   9       28.30       23.77      8.61 o 
   2   2   9     3641.90     3882.19     69.62 o 
   3   2   9      375.72      381.87     19.14 o 
   4   2   9      323.73      244.22     16.75 o 
   5   2   9     1818.46     1787.14     44.70 o 
 -11   3   9       78.60       56.17     14.84 o 
 -10   3   9       86.75       66.10     15.05 o 
  -9   3   9      559.03      497.97     25.43 o 
  -8   3   9        5.13       13.04     10.16 o 
  -7   3   9    14032.39    13857.75    233.13 o 
  -6   3   9      838.80      785.56     24.83 o 
  -5   3   9     1115.71     1085.61     32.61 o 
  -4   3   9      401.57      354.59     16.10 o 
  -3   3   9     2890.91     2760.29     59.82 o 
  -2   3   9     1352.35     1292.41     31.21 o 
  -1   3   9     2285.69     2313.80     45.56 o 
   0   3   9      456.21      489.65     22.29 o 
   1   3   9     1391.89     1476.72     34.88 o 
   2   3   9     1582.81     1661.31     40.34 o 
   3   3   9      132.92      133.30     13.68 o 
   4   3   9     1962.62     1897.57     57.30 o 
   5   3   9       14.17       13.62     10.75 o 
 -11   4   9       37.26       20.77     13.77 o 
 -10   4   9      221.78      207.97     21.00 o 
  -9   4   9     1394.87     1337.05     41.31 o 
  -8   4   9        5.68       22.70     11.37 o 
  -7   4   9     1269.47     1214.25     40.88 o 
  -6   4   9      119.88      148.42     15.76 o 
  -5   4   9     1903.83     1832.64     40.14 o 
  -4   4   9     3665.22     3437.62     62.11 o 
  -3   4   9      679.73      685.57     21.84 o 
  -2   4   9     2028.18     2095.47     44.28 o 
  -1   4   9     1035.39      946.86     29.48 o 
   0   4   9      212.61      268.09     16.74 o 
   1   4   9      329.05      330.30     16.32 o 
   2   4   9      147.76      157.87     14.37 o 
   3   4   9      412.69      417.43     19.58 o 
   4   4   9      213.33      220.00     32.51 o 
   5   4   9      913.43      865.33     33.91 o 
 -11   5   9      636.93      658.68     31.19 o 
 -10   5   9     1355.29     1398.36     44.00 o 
  -9   5   9        4.50        9.07     11.07 o 
  -8   5   9      622.59      622.11     27.56 o 
  -7   5   9     2255.12     2225.25     64.31 o 
  -6   5   9      416.12      399.74     21.07 o 
  -5   5   9      332.52      297.44     17.99 o 
  -4   5   9     6636.82     6566.86    104.20 o 
  -3   5   9     4018.70     3817.24     76.58 o 
  -2   5   9       72.63       79.15     10.25 o 
  -1   5   9        0.49        7.39      6.69 o 
   0   5   9       44.82       53.01      8.99 o 
   1   5   9      142.46      136.40     12.69 o 
   2   5   9      153.98      134.30     13.55 o 
   3   5   9     3408.45     3481.92     88.99 o 
   4   5   9       32.98       25.02     10.45 o 
   5   5   9       41.09       29.35     11.51 o 
 -11   6   9      470.95      443.77     54.22 o 
 -10   6   9      555.68      481.89     26.83 o 
  -9   6   9        1.86        2.28     10.35 o 
  -8   6   9     5145.48     5256.75    104.45 o 
  -7   6   9       17.25       34.87     11.51 o 
  -6   6   9     1191.49     1092.81     35.08 o 
  -5   6   9      535.35      496.85     22.53 o 
  -4   6   9     1022.06     1023.65     32.20 o 
  -3   6   9     2636.25     2532.16     56.67 o 
  -2   6   9     5941.63     6028.78     96.46 o 
  -1   6   9     2797.20     2671.78     50.72 o 
   0   6   9       10.24       10.23      7.37 o 
   1   6   9        1.20       -7.80      7.80 o 
   2   6   9      523.90      496.46     20.52 o 
   3   6   9      526.29      467.07     21.01 o 
   4   6   9       39.47       55.71     14.11 o 
   5   6   9      448.84      454.00     22.45 o 
 -11   7   9       17.64       23.68     13.26 o 
 -10   7   9      991.22      905.92     36.76 o 
  -9   7   9      255.12      255.92     25.16 o 
  -8   7   9      944.95      955.54     34.44 o 
  -7   7   9      253.82      231.39     18.48 o 
  -6   7   9      150.33      146.95     15.85 o 
  -5   7   9      123.14      118.52     14.08 o 
  -4   7   9       59.46       70.05     11.31 o 
  -3   7   9      261.49      246.00     24.91 o 
  -2   7   9      387.01      357.86     16.20 o 
  -1   7   9      132.42      142.48     11.90 o 
   0   7   9      496.91      521.71     19.22 o 
   1   7   9      526.31      607.53     31.55 o 
   2   7   9       85.52       58.69     10.92 o 
   3   7   9      124.96      121.63     13.76 o 
   4   7   9     7228.28     7335.52    119.41 o 
   5   7   9      536.55      526.01     27.82 o 
 -11   8   9      396.18      471.56     27.17 o 
 -10   8   9     2094.37     2131.63     57.79 o 
  -9   8   9     2156.50     2079.11     55.60 o 
  -8   8   9     1785.74     1828.95     49.68 o 
  -7   8   9     1821.39     1709.27     87.20 o 
  -6   8   9     2898.00     2875.12     65.41 o 
  -5   8   9     2603.89     2685.64     61.18 o 
  -4   8   9        5.44       15.35      8.39 o 
  -3   8   9     2332.57     2204.78     95.71 o 
  -2   8   9      767.94      698.65     48.66 o 
  -1   8   9     3462.34     3296.05    150.18 o 
   0   8   9       43.42       64.06     12.92 o 
   1   8   9       17.88       30.80     11.13 o 
   2   8   9     4802.86     4915.43     84.00 o 
   3   8   9      378.38      399.73     19.44 o 
   4   8   9      512.95      579.78     24.47 o 
   5   8   9        6.12        3.11      9.90 o 
 -11   9   9      357.48      365.14     24.41 o 
 -10   9   9      722.35      818.51     33.92 o 
  -9   9   9       13.02       32.89     13.40 o 
  -8   9   9      401.98      364.23     40.46 o 
  -7   9   9     2552.39     2551.55     61.23 o 
  -6   9   9       26.72       25.24      9.83 o 
  -5   9   9      241.47      228.57     16.84 o 
  -4   9   9     3122.68     3043.89     73.35 o 
  -3   9   9     2708.53     2694.81     59.89 o 
  -2   9   9       75.16       65.61     10.52 o 
  -1   9   9     5321.55     5424.37    127.08 o 
   0   9   9      797.59      826.37     37.07 o 
   1   9   9       19.12       31.54     11.75 o 
   2   9   9      444.79      445.26     19.83 o 
   3   9   9      832.87      774.82     26.69 o 
   4   9   9      363.53      368.61     20.46 o 
   5   9   9     1207.98     1270.88     37.22 o 
 -11  10   9     1362.86     1325.95     56.03 o 
 -10  10   9      681.67      721.52     32.15 o 
  -9  10   9     1436.32     1428.99     44.57 o 
  -8  10   9       88.88      106.96     21.62 o 
  -7  10   9     2003.56     1932.31     51.39 o 
  -6  10   9     2153.66     2053.07     52.50 o 
  -5  10   9       75.18       75.55     11.80 o 
  -4  10   9      129.53      127.34     14.53 o 
  -3  10   9      157.39      164.32     14.34 o 
  -2  10   9     1340.58     1312.45     47.39 o 
  -1  10   9     3013.15     2976.12     64.20 o 
   0  10   9       19.29       16.88      8.39 o 
   1  10   9     1657.01     1619.88     61.73 o 
   2  10   9        0.54       -4.87      8.56 o 
   3  10   9     1045.30     1040.37     31.36 o 
   4  10   9        1.12       39.71     12.08 o 
   5  10   9     1483.01     1559.78     41.55 o 
 -10  11   9     1839.93     1822.71     52.91 o 
  -9  11   9      114.13       88.54     15.66 o 
  -8  11   9        6.35       12.01     10.38 o 
  -7  11   9     2644.34     2598.62     62.78 o 
  -6  11   9      116.13      130.73     15.59 o 
  -5  11   9      583.33      583.68     24.83 o 
  -4  11   9     2211.51     2185.95     55.77 o 
  -3  11   9     2174.30     2044.69     72.37 o 
  -2  11   9      387.62      376.99     26.05 o 
  -1  11   9      762.06      808.69     29.02 o 
   0  11   9       20.35       12.10      8.89 o 
   1  11   9      675.21      723.88     35.41 o 
   2  11   9     1312.18     1250.24     41.23 o 
   3  11   9       17.85       -4.05      9.57 o 
   4  11   9     9376.95     9537.16    149.25 o 
   5  11   9        3.80        2.18     10.63 o 
 -10  12   9     2048.91     2126.33     58.49 o 
  -9  12   9      342.45      321.93     22.77 o 
  -8  12   9     1768.26     1644.37     47.64 o 
  -7  12   9      785.95      778.12     31.02 o 
  -6  12   9       13.07       11.54     10.28 o 
  -5  12   9      316.64      303.36     19.02 o 
  -4  12   9     1226.65     1151.83     38.60 o 
  -3  12   9       61.77       81.97     11.86 o 
  -2  12   9       72.26       64.41     10.48 o 
  -1  12   9     1788.82     1777.63     45.41 o 
   0  12   9      651.97      636.59     25.43 o 
   1  12   9      565.48      552.32     32.45 o 
   2  12   9     4368.84     4321.92     87.67 o 
   3  12   9      754.07      770.53     31.18 o 
   4  12   9      322.06      397.03     49.89 o 
   5  12   9      387.39      382.10     21.74 o 
 -10  13   9      614.39      624.55     30.53 o 
  -9  13   9      140.65      123.61     17.34 o 
  -8  13   9      731.23      725.46     30.79 o 
  -7  13   9     2692.16     2805.04     66.57 o 
  -6  13   9        6.79       -8.72      8.72 o 
  -5  13   9     1103.77     1155.84     36.53 o 
  -4  13   9      453.89      445.99     24.99 o 
  -3  13   9     2062.13     2081.12     63.10 o 
  -2  13   9      436.66      413.87     27.05 o 
  -1  13   9     3137.37     3119.30     67.54 o 
   0  13   9        2.38        6.79     11.44 o 
   1  13   9      253.28      235.97     54.32 o 
   2  13   9      139.80      164.47     17.08 o 
   3  13   9       60.23       64.65     13.63 o 
   4  13   9     3135.12     3193.96     74.10 o 
   5  13   9      592.85      648.44     52.68 o 
 -10  14   9       14.58       24.84     12.62 o 
  -9  14   9     1212.18     1359.13     44.38 o 
  -8  14   9     2374.68     2382.11     60.88 o 
  -7  14   9       59.09       51.60     13.05 o 
  -6  14   9      216.99      191.89     18.04 o 
  -5  14   9     2921.65     2952.48     67.37 o 
  -4  14   9     6019.36     6251.78    158.04 o 
  -3  14   9      240.40      253.61     17.60 o 
  -2  14   9       40.89       68.57     11.24 o 
  -1  14   9        6.18        3.86      8.40 o 
   0  14   9      842.88      876.74     30.75 o 
   1  14   9       63.74       83.31     17.06 o 
   2  14   9     1529.92     1525.59     45.91 o 
   3  14   9      218.12      212.75     19.31 o 
   4  14   9      312.53      347.51     23.32 o 
   5  14   9     1417.96     1385.40     76.23 o 
 -10  15   9      167.73      161.51     19.69 o 
  -9  15   9      705.24      764.63     33.22 o 
  -8  15   9     1027.23     1035.29     37.73 o 
  -7  15   9      420.21      412.57     23.68 o 
  -6  15   9     1932.89     1897.49     51.14 o 
  -5  15   9      148.93      148.90     16.31 o 
  -4  15   9     3846.64     3818.90     80.48 o 
  -3  15   9     5369.24     5531.17    204.91 o 
  -2  15   9     1324.85     1247.01     63.57 o 
  -1  15   9      673.73      668.94     27.02 o 
   0  15   9       89.60       96.00     13.39 o 
   1  15   9      604.31      596.78     33.38 o 
   2  15   9      601.19      588.91     26.80 o 
   3  15   9     1122.93     1145.09     38.51 o 
   4  15   9     1077.37      978.15     36.81 o 
 -10  16   9       26.84       21.76     14.69 o 
  -9  16   9     1376.21     1392.26     55.49 o 
  -8  16   9     6356.27     6478.06    126.60 o 
  -7  16   9        0.18        9.20      9.78 o 
  -6  16   9       91.13       88.80     14.23 o 
  -5  16   9      678.19      649.70     29.46 o 
  -4  16   9     1649.93     1692.05     50.86 o 
  -3  16   9     1990.94     1951.75     50.03 o 
  -2  16   9     2341.70     2354.00     55.94 o 
  -1  16   9     1409.65     1442.07     52.84 o 
   0  16   9     1422.05     1364.62     39.92 o 
   1  16   9      527.36      441.47     22.04 o 
   2  16   9      650.11      652.82     35.79 o 
   3  16   9        4.06        3.48     10.56 o 
   4  16   9     1629.32     1561.91     47.99 o 
 -10  17   9     1806.23     1921.65     92.18 o 
  -9  17   9      149.16      178.03     19.60 o 
  -8  17   9      292.42      312.34     23.23 o 
  -7  17   9       13.20       23.78     14.41 o 
  -6  17   9     1716.05     1791.44     49.69 o 
  -5  17   9     1285.25     1253.03     40.11 o 
  -4  17   9     3133.62     3045.14     69.22 o 
  -3  17   9      705.67      711.49     31.55 o 
  -2  17   9      249.62      255.94     24.81 o 
  -1  17   9     3107.12     3211.54     70.86 o 
   0  17   9      831.72      773.30     29.37 o 
   1  17   9        3.41        8.86     10.54 o 
   2  17   9      255.70      266.20     25.45 o 
   3  17   9      729.00      782.89     31.69 o 
   4  17   9     1471.46     1558.62     47.86 o 
  -9  18   9      128.65      147.87     18.51 o 
  -8  18   9     1145.58     1114.43     40.03 o 
  -7  18   9      532.16      479.88     25.50 o 
  -6  18   9       37.25       40.19     15.18 o 
  -5  18   9     5945.69     5673.83    199.77 o 
  -4  18   9       49.28       65.54     12.61 o 
  -3  18   9        1.71       10.28      9.34 o 
  -2  18   9     3679.57     3629.46     97.04 o 
  -1  18   9       48.36       50.78     12.47 o 
   0  18   9      335.29      319.27     19.87 o 
   1  18   9     1588.02     1573.23     44.78 o 
   2  18   9      880.96      877.02     98.51 o 
   3  18   9      264.92      208.78     20.25 o 
   4  18   9      275.84      262.55     36.57 o 
  -9  19   9      102.77      138.46     18.41 o 
  -8  19   9      117.04      111.53     17.22 o 
  -7  19   9      399.38      427.76     33.49 o 
  -6  19   9      344.04      340.54     21.84 o 
  -5  19   9      948.82      904.82     35.12 o 
  -4  19   9       85.63       98.32     14.22 o 
  -3  19   9     7811.61     7841.34    143.82 o 
  -2  19   9      336.45      376.06     27.48 o 
  -1  19   9      149.73      179.91     16.96 o 
   0  19   9     3803.83     3896.22     82.82 o 
   1  19   9       53.09       59.72     11.84 o 
   2  19   9      314.59      337.58     27.71 o 
   3  19   9     1276.71     1335.22     52.43 o 
   4  19   9      317.47      324.97     22.76 o 
  -9  20   9        3.49        8.61     11.55 o 
  -8  20   9       30.55       50.28     14.08 o 
  -7  20   9        0.78       -9.82      9.82 o 
  -6  20   9     1303.03     1268.38     49.55 o 
  -5  20   9       66.17       62.67     12.52 o 
  -4  20   9      329.68      359.49     21.24 o 
  -3  20   9       64.99       76.37     12.56 o 
  -2  20   9    10919.04    11106.15    192.77 o 
  -1  20   9     1510.10     1679.06     46.69 o 
   0  20   9      673.31      687.31     28.26 o 
   1  20   9       35.48       25.66     10.44 o 
   2  20   9       74.20       74.70     17.68 o 
   3  20   9      501.51      453.19     25.69 o 
  -9  21   9      305.49      361.77     42.17 o 
  -8  21   9      291.30      244.09     20.95 o 
  -7  21   9      511.35      484.60     25.84 o 
  -6  21   9      564.06      601.56     28.52 o 
  -5  21   9      663.11      691.39     29.23 o 
  -4  21   9      236.59      278.39     19.29 o 
  -3  21   9      454.75      413.26     33.82 o 
  -2  21   9      508.72      533.40     25.53 o 
  -1  21   9      145.25      178.78     16.82 o 
   0  21   9     2035.75     2107.44     55.39 o 
   1  21   9      650.78      699.86     42.44 o 
   2  21   9      778.03      806.36     41.22 o 
   3  21   9      186.65      169.43     19.36 o 
  -9  22   9     1965.97     1868.85     92.44 o 
  -8  22   9       68.01       74.57     15.19 o 
  -7  22   9       10.91       16.30     10.46 o 
  -6  22   9      995.73      939.76     36.96 o 
  -5  22   9     1681.25     1780.55     50.70 o 
  -4  22   9       49.40       49.00     15.76 o 
  -3  22   9     2017.93     1942.23     61.71 o 
  -2  22   9        3.33        8.76      8.93 o 
  -1  22   9      200.83      233.41     18.75 o 
   0  22   9      338.51      319.36     20.62 o 
   1  22   9     5509.79     5774.92    160.37 o 
   2  22   9     1392.09     1452.41     57.49 o 
   3  22   9      608.46      591.66     36.39 o 
  -8  23   9     1062.57     1126.12     41.28 o 
  -7  23   9      896.72      906.53     35.89 o 
  -6  23   9      699.25      761.39     31.94 o 
  -5  23   9      884.83      882.34     34.31 o 
  -4  23   9      323.90      356.91     21.80 o 
  -3  23   9     3045.96     2934.73     68.74 o 
  -2  23   9      828.78      844.19     32.36 o 
  -1  23   9     1348.80     1410.11     57.36 o 
   0  23   9      611.71      595.75     50.32 o 
   1  23   9      239.46      258.44     19.28 o 
   2  23   9      171.71      153.28     23.68 o 
   3  23   9      706.00      853.32     65.72 o 
  -8  24   9        0.87       -7.72     18.74 o 
  -7  24   9      400.55      414.05     61.75 o 
  -6  24   9     1190.85     1247.61     58.74 o 
  -5  24   9       39.09       38.57     12.14 o 
  -4  24   9     1882.23     1836.91     51.38 o 
  -3  24   9      190.03      196.26     17.88 o 
  -2  24   9     1111.85     1073.21     37.05 o 
  -1  24   9      868.62      855.70     32.98 o 
   0  24   9      374.44      381.63     23.00 o 
   1  24   9      199.26      225.35     19.54 o 
   2  24   9      485.30      638.66     37.93 o 
  -8  25   9        1.77       19.88     22.03 o 
  -7  25   9     1081.67     1208.95     42.63 o 
  -6  25   9        6.67       16.91     11.00 o 
  -5  25   9      250.78      268.99     20.30 o 
  -4  25   9      352.52      354.49     22.24 o 
  -3  25   9     2302.10     2165.11     56.91 o 
  -2  25   9       11.55       31.50     11.28 o 
  -1  25   9     1366.74     1466.08     45.16 o 
   0  25   9      368.20      386.41     23.28 o 
   1  25   9       41.49       48.22     12.59 o 
   2  25   9       28.47       43.75     17.72 o 
  -7  26   9       24.48       46.21     12.56 o 
  -6  26   9      296.01      328.15     26.73 o 
  -5  26   9        9.39       25.61     11.65 o 
  -4  26   9       82.57       75.62     13.75 o 
  -3  26   9      365.97      358.72     23.31 o 
  -2  26   9       36.91       28.03     18.45 o 
  -1  26   9      892.70      997.45     36.80 o 
   0  26   9       27.99       37.52     12.05 o 
   1  26   9      586.90      615.49     29.04 o 
   2  26   9      343.34      369.62     30.35 o 
  -7  27   9     1500.52     1577.10     85.22 o 
  -6  27   9      288.01      326.17     22.50 o 
  -5  27   9        2.65       -4.74      9.39 o 
  -4  27   9      506.19      535.78     26.96 o 
  -3  27   9      243.82      247.69     19.19 o 
  -2  27   9      399.63      454.75     25.65 o 
  -1  27   9      519.48      534.81     27.07 o 
   0  27   9      214.37      272.03     20.21 o 
   1  27   9      159.09      167.04     22.48 o 
  -6  28   9     1427.85     1588.87     49.93 o 
  -5  28   9      418.16      445.39     24.94 o 
  -4  28   9      175.42      211.98     19.47 o 
  -3  28   9      199.51      295.43     26.55 o 
  -2  28   9      258.98      300.36     30.89 o 
  -1  28   9      199.66      172.61     18.53 o 
   0  28   9      312.42      347.57     22.49 o 
   1  28   9       86.79       79.54     14.53 o 
  -5  29   9      342.52      410.88     24.80 o 
  -4  29   9       10.34       -7.89      9.35 o 
  -3  29   9     1309.97     1494.65    129.16 o 
  -2  29   9      171.05      207.96     28.61 o 
  -1  29   9      337.46      326.13     29.71 o 
   0  29   9       35.70       42.05     11.98 o 
  -5  30   9      258.99      334.26     27.85 o 
  -4  30   9       87.33       94.76     18.43 o 
  -3  30   9        1.43       12.69     44.82 o 
  -2  30   9      592.14      620.98     31.30 o 
  -1  30   9     1202.96     1326.99     44.67 o 
  -4  31   9      297.59      343.23     29.63 o 
  -3  31   9       33.82       74.08     26.08 o 
  -2  31   9      453.57      501.99     37.16 o 
 -10   0  10       73.78      159.55     32.54 o 
  -8   0  10     1296.58     1182.67     65.97 o 
  -6   0  10      101.22       88.27     20.92 o 
  -4   0  10       42.65       31.83     12.20 o 
  -2   0  10    13180.85    13385.57    276.36 o 
   0   0  10     1397.25     1453.77     78.76 o 
   2   0  10       54.50       76.03     26.59 o 
   4   0  10     2847.38     3073.44     90.47 o 
 -10   1  10        1.70        8.66     15.51 o 
  -9   1  10     1172.76     1068.61     46.29 o 
  -8   1  10      188.96      182.60     18.25 o 
  -7   1  10      635.07      728.68     30.13 o 
  -6   1  10     2183.22     2048.22     45.69 o 
  -5   1  10      147.24      192.26     14.45 o 
  -4   1  10      619.15      657.78     22.69 o 
  -3   1  10     1489.97     1431.79     34.85 o 
  -2   1  10     2526.98     2677.48     52.78 o 
  -1   1  10     2238.81     2327.68     72.83 o 
   0   1  10     2222.40     2139.93     94.21 o 
   1   1  10     2016.63     1930.06     66.35 o 
   2   1  10     1063.87     1128.96     32.51 o 
   3   1  10     3221.28     3092.43     68.34 o 
   4   1  10     1562.89     1687.26     43.68 o 
 -10   2  10       79.89       83.94     19.14 o 
  -9   2  10     2445.06     2557.08     63.72 o 
  -8   2  10      124.39      141.48     17.26 o 
  -7   2  10     1570.27     1528.01     53.25 o 
  -6   2  10      286.55      308.74     19.85 o 
  -5   2  10     1947.08     1819.12     41.70 o 
  -4   2  10       20.64       26.13      8.26 o 
  -3   2  10      346.43      339.54     16.81 o 
  -2   2  10      201.34      161.35     13.63 o 
  -1   2  10     1612.20     1751.21     46.84 o 
   0   2  10      242.14      232.92     25.24 o 
   1   2  10     2330.59     2245.01     72.68 o 
   2   2  10       48.75       55.04     13.14 o 
   3   2  10       12.89       32.66     11.99 o 
   4   2  10     1066.76     1063.08     33.39 o 
 -10   3  10      327.27      365.33     29.01 o 
  -9   3  10      143.12      185.08     19.62 o 
  -8   3  10      158.78      191.17     19.53 o 
  -7   3  10      115.97      124.24     15.81 o 
  -6   3  10     2306.46     2370.37     80.13 o 
  -5   3  10     1884.69     1798.71     47.60 o 
  -4   3  10     2282.53     2294.77     47.78 o 
  -3   3  10     1077.88     1121.49     30.21 o 
  -2   3  10      120.97      167.39     13.47 o 
  -1   3  10      312.94      309.28     19.30 o 
   0   3  10      424.90      354.19     28.14 o 
   1   3  10      176.42      273.40     19.54 o 
   2   3  10     1532.93     1521.00     40.96 o 
   3   3  10     5322.89     5631.07     97.02 o 
   4   3  10      577.40      540.10     29.67 o 
 -10   4  10      269.90      266.17     21.59 o 
  -9   4  10     1759.99     1885.64     52.95 o 
  -8   4  10      925.47      939.86     35.02 o 
  -7   4  10       27.40       44.21     12.08 o 
  -6   4  10      349.37      343.82     21.12 o 
  -5   4  10      427.37      402.87     21.51 o 
  -4   4  10     2322.18     2279.47     54.67 o 
  -3   4  10      495.09      523.63     20.19 o 
  -2   4  10     1787.16     1832.48     40.78 o 
  -1   4  10      472.36      527.43     34.10 o 
   0   4  10     1327.51     1354.09     72.43 o 
   1   4  10       99.61      120.17     18.30 o 
   2   4  10      597.70      595.00     23.80 o 
   3   4  10      912.29      915.00     30.63 o 
   4   4  10     1275.31     1239.71     37.96 o 
 -10   5  10      121.86      130.01     19.33 o 
  -9   5  10     2862.57     2883.14     69.80 o 
  -8   5  10     2502.40     2455.65     61.59 o 
  -7   5  10      294.98      293.04     19.70 o 
  -6   5  10      292.14      324.79     20.34 o 
  -5   5  10       47.73       37.00     15.96 o 
  -4   5  10     4147.92     4103.76     84.17 o 
  -3   5  10        4.61       -5.01      7.40 o 
  -2   5  10      508.25      546.90     20.57 o 
  -1   5  10     1737.63     1767.38     47.51 o 
   0   5  10       23.11       17.51     17.16 o 
   1   5  10       17.38       24.33     12.23 o 
   2   5  10       62.03       63.13     11.87 o 
   3   5  10       29.60       14.45     11.07 o 
   4   5  10      107.90       97.32     14.49 o 
 -10   6  10        7.14       13.85     12.09 o 
  -9   6  10      124.32      169.79     18.95 o 
  -8   6  10       12.56       13.30     11.97 o 
  -7   6  10     2344.24     2505.00    122.07 o 
  -6   6  10        1.10        4.31      8.89 o 
  -5   6  10      170.27      202.91     16.60 o 
  -4   6  10     2028.52     1970.13     50.00 o 
  -3   6  10     2306.95     2284.24     60.75 o 
  -2   6  10      305.80      294.80     24.30 o 
  -1   6  10      506.65      484.01     26.88 o 
   0   6  10      607.25      677.60     36.36 o 
   1   6  10        2.33        8.67     10.17 o 
   2   6  10      423.19      408.50     24.18 o 
   3   6  10      207.50      251.96     18.31 o 
   4   6  10      383.89      430.82     29.11 o 
 -10   7  10       43.24       57.59     15.49 o 
  -9   7  10        0.34       -7.75     11.22 o 
  -8   7  10      251.32      265.82     21.22 o 
  -7   7  10     3704.95     3553.92     78.56 o 
  -6   7  10      456.54      440.93     22.91 o 
  -5   7  10        0.16      -12.11     12.11 o 
  -4   7  10       75.90       89.74     26.97 o 
  -3   7  10      214.20      224.04     16.51 o 
  -2   7  10       22.02       20.85      8.92 o 
  -1   7  10        1.92       11.81     11.13 o 
   0   7  10       13.91       11.52     14.05 o 
   1   7  10       82.20       92.60     14.46 o 
   2   7  10       78.10       72.81     15.13 o 
   3   7  10      524.14      534.75     23.26 o 
   4   7  10        3.90        6.35     10.73 o 
 -10   8  10       17.62       -0.64     11.99 o 
  -9   8  10       56.66       48.12     14.62 o 
  -8   8  10     2313.33     2239.96     81.57 o 
  -7   8  10      728.59      621.91     35.17 o 
  -6   8  10     2346.78     2494.22     73.45 o 
  -5   8  10       84.09       67.18     13.51 o 
  -4   8  10       44.86       66.15     11.55 o 
  -3   8  10      557.53      518.17     23.20 o 
  -2   8  10       50.46       55.91     10.47 o 
  -1   8  10     1007.90     1078.88     47.29 o 
   0   8  10      119.61      116.75     30.39 o 
   1   8  10       10.97        8.37     11.20 o 
   2   8  10      146.10      160.99     18.27 o 
   3   8  10       80.58       84.78     13.91 o 
   4   8  10      166.88      239.74     18.84 o 
 -10   9  10      699.55      725.25     32.67 o 
  -9   9  10      217.37      183.01     20.63 o 
  -8   9  10     3069.08     2861.04     68.92 o 
  -7   9  10     1020.97      990.22     40.56 o 
  -6   9  10      530.01      555.70     25.62 o 
  -5   9  10       68.96       83.90     14.61 o 
  -4   9  10     2169.29     2172.91     54.05 o 
  -3   9  10      152.84      162.73     15.06 o 
  -2   9  10       98.57      112.52     13.50 o 
  -1   9  10      664.83      620.44     38.94 o 
   0   9  10      278.50      267.56     37.48 o 
   1   9  10        9.86        7.54     13.29 o 
   2   9  10     1846.04     1797.53    137.20 o 
   3   9  10     1012.71      917.46     30.47 o 
   4   9  10     1624.28     1671.52     49.06 o 
 -10  10  10     1745.82     1830.06     53.99 o 
  -9  10  10     1036.07     1117.19     40.39 o 
  -8  10  10      502.94      521.45     27.32 o 
  -7  10  10      646.71      617.90     38.06 o 
  -6  10  10      538.23      546.58     25.85 o 
  -5  10  10       64.02       74.59     12.72 o 
  -4  10  10      437.38      425.65     22.01 o 
  -3  10  10      847.24      809.48     30.11 o 
  -2  10  10      994.23      978.37     41.41 o 
  -1  10  10     1445.66     1580.46     54.58 o 
   0  10  10     1658.78     1642.70     87.24 o 
   1  10  10       45.24       48.56     16.48 o 
   2  10  10     1542.41     1590.07     58.54 o 
   3  10  10        0.35       -3.21     11.18 o 
   4  10  10        9.68       28.83     12.44 o 
 -10  11  10      286.43      299.02     28.34 o 
  -9  11  10       71.61      108.68     17.34 o 
  -8  11  10       21.60       19.12     12.01 o 
  -7  11  10     4151.25     4184.84    105.69 o 
  -6  11  10     1239.48     1275.43     40.71 o 
  -5  11  10      111.38      117.49     14.60 o 
  -4  11  10      178.47      192.08     18.26 o 
  -3  11  10       25.17       35.36     10.71 o 
  -2  11  10        4.19        8.61     13.80 o 
  -1  11  10      402.60      386.67     26.27 o 
   0  11  10       37.75       40.39     24.19 o 
   1  11  10     1673.96     1668.07     66.92 o 
   2  11  10     1222.64     1195.68     51.66 o 
   3  11  10       78.66       92.92     15.97 o 
   4  11  10      601.77      562.99     33.98 o 
 -10  12  10      716.13      656.18     38.93 o 
  -9  12  10     1186.57     1209.43     41.95 o 
  -8  12  10      103.95       78.24     16.15 o 
  -7  12  10      297.83      308.93     21.38 o 
  -6  12  10       21.69       25.07     10.46 o 
  -5  12  10       23.36       26.08     11.94 o 
  -4  12  10        1.10        8.91      8.93 o 
  -3  12  10     3883.22     3917.63     91.57 o 
  -2  12  10       62.55       55.19     14.45 o 
  -1  12  10     1302.00     1438.95     52.19 o 
   0  12  10        3.21        6.62     12.56 o 
   1  12  10       50.37       14.40     13.34 o 
   2  12  10      348.23      359.18     29.20 o 
   3  12  10      727.56      775.32     37.87 o 
  -9  13  10      973.26      952.73     37.20 o 
  -8  13  10      558.19      580.76     31.77 o 
  -7  13  10       18.31       20.53     11.75 o 
  -6  13  10      774.83      811.61     33.68 o 
  -5  13  10     1315.29     1299.93     40.69 o 
  -4  13  10     2256.03     2404.93     59.18 o 
  -3  13  10      147.12      155.94     15.35 o 
  -2  13  10        2.97        6.25     10.08 o 
  -1  13  10     1640.62     1623.26     90.22 o 
   0  13  10      222.62      215.93     48.24 o 
   1  13  10       43.07       58.55     17.06 o 
   2  13  10        0.71        7.61     14.82 o 
   3  13  10      542.06      545.29     35.81 o 
  -9  14  10       18.26       38.36     12.96 o 
  -8  14  10     1564.06     1628.38     53.16 o 
  -7  14  10      870.36      949.96     36.16 o 
  -6  14  10     1466.68     1507.38     62.90 o 
  -5  14  10      217.86      188.60     17.83 o 
  -4  14  10      658.19      677.85     28.31 o 
  -3  14  10      947.47     1011.05     60.28 o 
  -2  14  10     2295.05     2238.40     69.88 o 
  -1  14  10      299.00      290.21     24.03 o 
   0  14  10     1100.83     1040.83     64.68 o 
   1  14  10        5.18        6.71     13.18 o 
   2  14  10        3.18       15.05     14.94 o 
   3  14  10     1059.63     1040.00     48.50 o 
  -9  15  10      447.31      435.88     26.26 o 
  -8  15  10      114.12      140.25     18.25 o 
  -7  15  10       25.86       53.28     12.81 o 
  -6  15  10     3843.52     3679.21     82.28 o 
  -5  15  10        0.26       16.38      9.72 o 
  -4  15  10     1462.88     1454.60     43.23 o 
  -3  15  10      146.22      146.30     15.81 o 
  -2  15  10      201.33      184.53     20.72 o 
  -1  15  10     1873.86     1971.68     65.04 o 
   0  15  10      392.02      414.13     22.43 o 
   1  15  10      159.95      140.58     21.27 o 
   2  15  10        0.57        0.96     14.34 o 
   3  15  10      889.71      961.75     46.78 o 
  -9  16  10      826.51      839.65     35.60 o 
  -8  16  10      705.35      710.27     32.25 o 
  -7  16  10     1892.52     1839.10     52.90 o 
  -6  16  10      920.20      887.93     34.61 o 
  -5  16  10     1202.53     1262.65     59.83 o 
  -4  16  10     1450.41     1394.04     42.24 o 
  -3  16  10      163.03      177.89     16.45 o 
  -2  16  10     2070.24     2052.26     66.85 o 
  -1  16  10     1428.62     1404.46     89.33 o 
   0  16  10      427.72      457.56     29.86 o 
   1  16  10      373.55      454.95     31.36 o 
   2  16  10      389.64      375.73     29.65 o 
   3  16  10     1228.86     1353.74     77.11 o 
  -9  17  10      438.07      447.49     43.94 o 
  -8  17  10       91.42       92.36     18.22 o 
  -7  17  10     2184.15     2136.63     67.12 o 
  -6  17  10        8.75       21.43     11.35 o 
  -5  17  10      601.53      586.98     27.29 o 
  -4  17  10       74.94       90.04     14.01 o 
  -3  17  10      390.51      384.00     31.08 o 
  -2  17  10      121.61      157.44     35.52 o 
  -1  17  10      538.27      585.99     33.58 o 
   0  17  10     1434.43     1486.92     44.10 o 
   1  17  10       24.83       39.53     16.96 o 
   2  17  10      443.88      492.35     33.88 o 
   3  17  10     1484.34     1597.11     84.08 o 
  -9  18  10       37.89       14.18     19.37 o 
  -8  18  10       12.66       39.62     14.11 o 
  -7  18  10     3187.55     3369.97     94.07 o 
  -6  18  10       26.29       31.71     11.73 o 
  -5  18  10      109.23      125.64     16.19 o 
  -4  18  10     1785.93     1849.60     51.24 o 
  -3  18  10        0.46        0.73      8.08 o 
  -2  18  10     1294.75     1311.04     51.29 o 
  -1  18  10      124.35      153.02     20.93 o 
   0  18  10      274.18      270.84     19.70 o 
   1  18  10       37.81       62.19     18.71 o 
   2  18  10     3019.77     3061.69    137.64 o 
  -8  19  10      863.44      870.47     36.47 o 
  -7  19  10      848.59      852.53     44.10 o 
  -6  19  10        4.87       15.75     11.11 o 
  -5  19  10        2.52       17.16     14.07 o 
  -4  19  10     1308.94     1188.63     46.56 o 
  -3  19  10     2504.90     2487.98     65.11 o 
  -2  19  10      195.21      210.78     22.54 o 
  -1  19  10        2.85       -7.28     10.24 o 
   0  19  10      239.33      287.78     37.99 o 
   1  19  10      220.97      269.17     27.48 o 
   2  19  10      378.08      422.61     76.54 o 
  -8  20  10      172.97      218.40     68.76 o 
  -7  20  10      736.80      797.88     41.96 o 
  -6  20  10      483.34      445.65     27.77 o 
  -5  20  10     1133.67     1145.32     39.74 o 
  -4  20  10       96.20       88.37     14.27 o 
  -3  20  10      187.90      201.22     27.79 o 
  -2  20  10      383.76      352.95     34.57 o 
  -1  20  10     2035.27     2071.94    101.74 o 
   0  20  10     1885.69     2065.14     55.49 o 
   1  20  10     4168.25     4227.78    115.74 o 
   2  20  10       71.46       72.30     50.52 o 
  -8  21  10     1448.75     1442.76     80.79 o 
  -7  21  10     1047.34     1043.31     38.99 o 
  -6  21  10      110.95      129.04     18.00 o 
  -5  21  10      158.65      189.41     19.71 o 
  -4  21  10       54.24       55.05     12.97 o 
  -3  21  10     1780.19     1735.50     62.89 o 
  -2  21  10       31.10       45.41     14.58 o 
  -1  21  10       40.32       52.03     15.05 o 
   0  21  10      969.44     1026.23     37.52 o 
   1  21  10     3917.90     3997.96    111.88 o 
   2  21  10        2.44       27.73     22.16 o 
  -7  22  10      714.05      842.63     35.60 o 
  -6  22  10      454.10      443.62     26.93 o 
  -5  22  10      117.01      123.24     16.51 o 
  -4  22  10     4996.96     5055.56    105.35 o 
  -3  22  10       15.77       40.48     14.72 o 
  -2  22  10      746.58      778.08     40.33 o 
  -1  22  10       14.52       26.30     13.42 o 
   0  22  10      880.42      952.09     36.24 o 
   1  22  10       11.62       39.99     17.10 o 
  -7  23  10      294.42      284.89     26.75 o 
  -6  23  10      545.77      544.94     33.02 o 
  -5  23  10      352.67      392.00     24.28 o 
  -4  23  10      849.74      974.77     37.19 o 
  -3  23  10      457.65      469.92     32.43 o 
  -2  23  10     1459.62     1473.93     56.96 o 
  -1  23  10       69.82       74.35     13.62 o 
   0  23  10      186.18      234.87     19.58 o 
   1  23  10       34.86       13.46     16.29 o 
  -6  24  10      225.00      223.38     20.51 o 
  -5  24  10     1263.61     1450.86     55.57 o 
  -4  24  10     2851.18     2993.22     92.00 o 
  -3  24  10      173.06      157.02     35.39 o 
  -2  24  10      162.97      132.41     21.34 o 
  -1  24  10       69.99       93.93     14.97 o 
   0  24  10      549.46      558.33     28.03 o 
  -6  25  10       91.17      105.98     26.84 o 
  -5  25  10      264.48      247.56     21.52 o 
  -4  25  10     1268.27     1286.42     43.25 o 
  -3  25  10     2929.14     2979.57     90.91 o 
  -2  25  10      108.82      146.12     44.26 o 
  -1  25  10      343.96      382.15     23.85 o 
   0  25  10       23.35       38.35     12.61 o 
  -5  26  10       52.60       56.95     17.44 o 
  -4  26  10      170.56      129.58     16.68 o 
  -3  26  10      391.78      390.58     59.20 o 
  -2  26  10       13.34       13.64     14.50 o 
  -1  26  10      114.10      135.48     17.42 o 
  -4  27  10     1605.89     1567.77    105.86 o 
  -3  27  10      417.12      422.42     47.74 o 
  -2  27  10        3.99        3.38     13.54 o 
  -9   0  11      883.01      897.77     60.91 o 
  -7   0  11      326.19      307.95     35.96 o 
  -5   0  11     2789.98     2734.25     79.62 o 
  -3   0  11      325.52      276.55     27.03 o 
  -1   0  11     4793.26     4885.16    180.44 o 
   1   0  11     1772.06     1989.39    100.79 o 
   3   0  11        0.54       -6.47     27.16 o 
  -9   1  11       14.55       11.18     23.62 o 
  -8   1  11      146.85      134.04     33.24 o 
  -7   1  11        8.45       10.60     14.44 o 
  -6   1  11      649.81      690.47     47.66 o 
  -5   1  11       23.84       37.14     11.18 o 
  -4   1  11      650.82      670.07     24.28 o 
  -3   1  11      131.80      144.05     13.86 o 
  -2   1  11      592.89      537.83     21.62 o 
  -1   1  11       80.51       83.03     20.70 o 
   0   1  11     4705.06     4740.26    126.02 o 
   1   1  11     6287.62     6050.86    152.77 o 
   2   1  11     1805.56     1771.42     67.19 o 
   3   1  11     1203.70     1352.89     38.65 o 
  -9   2  11     1475.20     1507.24     63.25 o 
  -8   2  11       11.50       26.24     14.72 o 
  -7   2  11     3672.91     3612.77     80.28 o 
  -6   2  11       83.95       79.82     14.08 o 
  -5   2  11      308.61      339.58     20.79 o 
  -4   2  11     1274.39     1228.74     38.15 o 
  -3   2  11       63.09       41.79      9.57 o 
  -2   2  11        3.90        4.26     11.15 o 
  -1   2  11      159.49      167.82     24.79 o 
   0   2  11       34.32       37.20     17.54 o 
   1   2  11      274.67      265.08     51.66 o 
   2   2  11     2054.99     2202.99     77.40 o 
   3   2  11      122.56      104.62     17.80 o 
  -9   3  11       64.54       92.06     19.47 o 
  -8   3  11      295.66      304.75     21.94 o 
  -7   3  11      211.86      177.34     22.97 o 
  -6   3  11     2756.29     2621.27     63.74 o 
  -5   3  11        6.64        1.70     15.26 o 
  -4   3  11      761.19      747.63     29.16 o 
  -3   3  11     1555.07     1491.15     42.49 o 
  -2   3  11      450.21      463.88     32.16 o 
  -1   3  11     1087.69     1156.86     50.21 o 
   0   3  11     1790.37     1991.69     70.08 o 
   1   3  11     1585.04     1577.12    113.46 o 
   2   3  11       19.63       62.30     20.07 o 
   3   3  11       57.24       45.43     22.16 o 
  -9   4  11      303.51      261.03     22.11 o 
  -8   4  11        3.21       15.27     12.77 o 
  -7   4  11      317.05      285.82     20.67 o 
  -6   4  11        1.21        2.19      9.71 o 
  -5   4  11     1863.97     1864.05     50.46 o 
  -4   4  11      473.64      474.35     23.63 o 
  -3   4  11      325.13      327.97     46.71 o 
  -2   4  11     2201.14     2064.34     73.82 o 
  -1   4  11     3911.16     3805.30    106.44 o 
   0   4  11      923.52      924.97     45.39 o 
   1   4  11       31.20       56.94     20.35 o 
   2   4  11     1223.11     1216.81     54.38 o 
   3   4  11      445.78      537.62     45.14 o 
  -9   5  11       57.89       30.48     12.65 o 
  -8   5  11      265.78      297.26     25.27 o 
  -7   5  11     1442.98     1656.77     48.50 o 
  -6   5  11     1329.45     1248.33     40.31 o 
  -5   5  11      204.50      200.13     17.91 o 
  -4   5  11     1463.74     1372.41     41.31 o 
  -3   5  11      118.79      140.69     20.53 o 
  -2   5  11       36.54       22.58     22.35 o 
  -1   5  11     2266.05     2071.95    102.57 o 
   0   5  11       25.47       39.07     17.94 o 
   1   5  11      873.89      907.12     46.24 o 
   2   5  11      524.51      488.82     36.91 o 
  -9   6  11       98.54       82.34     15.60 o 
  -8   6  11     2266.82     2199.64     60.81 o 
  -7   6  11     2332.70     2404.36     61.27 o 
  -6   6  11       74.38       97.22     14.98 o 
  -5   6  11      127.45      124.85     15.29 o 
  -4   6  11       71.15       93.30     13.83 o 
  -3   6  11      108.07      132.84     14.93 o 
  -2   6  11        3.79        9.35     12.65 o 
  -1   6  11     1859.24     1803.64     95.47 o 
   0   6  11      101.08      128.90     33.94 o 
   1   6  11      595.85      641.58     43.69 o 
   2   6  11     1237.01     1201.23     54.16 o 
  -9   7  11     1803.87     1640.08     50.18 o 
  -8   7  11      123.23      182.35     19.80 o 
  -7   7  11      317.39      331.35     22.43 o 
  -6   7  11      350.81      358.28     21.98 o 
  -5   7  11      630.51      686.50     28.99 o 
  -4   7  11     2927.03     2998.43     69.04 o 
  -3   7  11      264.97      307.42     19.42 o 
  -2   7  11     3467.39     3553.84     96.35 o 
  -1   7  11     1117.76     1065.92     70.28 o 
   0   7  11      621.82      544.23     51.28 o 
   1   7  11      273.82      249.96     38.37 o 
   2   7  11      566.28      620.06     36.77 o 
  -9   8  11        2.91       13.22     12.70 o 
  -8   8  11      382.90      350.18     30.70 o 
  -7   8  11      146.77      159.27     18.42 o 
  -6   8  11      942.76      896.64     37.61 o 
  -5   8  11     1187.97     1228.89     40.03 o 
  -4   8  11      439.71      458.63     23.69 o 
  -3   8  11      211.53      255.63     18.21 o 
  -2   8  11       77.83      107.31     22.41 o 
  -1   8  11      565.01      457.49     47.10 o 
   0   8  11       41.29       32.42     25.45 o 
   1   8  11       14.00       16.71     22.54 o 
   2   8  11       61.34       81.69     19.55 o 
  -9   9  11      251.31      226.36     29.88 o 
  -8   9  11      800.02      769.21     40.34 o 
  -7   9  11     3552.79     3407.41    187.09 o 
  -6   9  11       43.23       26.72     11.20 o 
  -5   9  11      951.40      994.23     35.94 o 
  -4   9  11     2404.95     2451.54     60.62 o 
  -3   9  11      530.40      516.72     35.27 o 
  -2   9  11     1854.87     1977.08     65.06 o 
  -1   9  11      209.88      205.13     40.14 o 
   0   9  11      743.86      647.05     55.84 o 
   1   9  11       51.63       47.99     25.45 o 
   2   9  11      638.97      702.47     39.20 o 
  -9  10  11      185.26      192.08     25.87 o 
  -8  10  11      990.14     1004.35     38.44 o 
  -7  10  11      367.42      358.46     22.91 o 
  -6  10  11      524.12      488.02     26.06 o 
  -5  10  11     3190.25     3100.78     72.34 o 
  -4  10  11      369.59      335.11     20.68 o 
  -3  10  11      403.63      371.80     21.34 o 
  -2  10  11     1289.28     1276.54     50.50 o 
  -1  10  11      190.72      105.10     33.68 o 
   0  10  11        0.11      -18.11     18.11 o 
   1  10  11      244.58      223.24     40.01 o 
   2  10  11       18.47       29.74     15.81 o 
  -9  11  11       47.77       71.92     27.10 o 
  -8  11  11      201.92      145.98     18.88 o 
  -7  11  11        3.57       25.06     12.47 o 
  -6  11  11      727.07      806.93     47.24 o 
  -5  11  11      473.85      432.06     23.89 o 
  -4  11  11      693.41      704.70     29.57 o 
  -3  11  11      116.66      148.31     16.43 o 
  -2  11  11      721.81      794.27     38.97 o 
  -1  11  11      173.18      193.72     21.96 o 
   0  11  11      304.17      290.22     40.90 o 
   1  11  11     1314.28     1256.87     80.41 o 
   2  11  11      188.99      186.14     32.80 o 
  -8  12  11      990.94     1032.35     68.98 o 
  -7  12  11      183.88      207.90     19.65 o 
  -6  12  11     2184.05     2205.55     58.87 o 
  -5  12  11     1489.16     1427.87     44.34 o 
  -4  12  11       90.98      123.62     15.97 o 
  -3  12  11      130.96      114.70     19.50 o 
  -2  12  11      432.22      405.14     33.43 o 
  -1  12  11      234.59      245.76     31.85 o 
   0  12  11     1590.51     1554.31     89.78 o 
   1  12  11      293.81      355.56     45.71 o 
   2  12  11      230.05      222.35     36.72 o 
  -8  13  11      933.32      874.71     35.75 o 
  -7  13  11     1214.13     1171.93     41.11 o 
  -6  13  11     3317.65     3328.47     77.88 o 
  -5  13  11     1349.40     1383.80     63.05 o 
  -4  13  11      118.33      110.93     15.61 o 
  -3  13  11     1520.79     1369.10     53.38 o 
  -2  13  11      114.74      140.64     23.81 o 
  -1  13  11      922.45      973.71     43.80 o 
   0  13  11     2271.53     2401.30    117.51 o 
   1  13  11       37.84       52.55     25.58 o 
   2  13  11      126.95      125.48     29.00 o 
  -8  14  11      483.35      457.16     26.45 o 
  -7  14  11       48.58       72.77     14.64 o 
  -6  14  11        0.43        3.43     10.36 o 
  -5  14  11     5810.51     6034.39    120.20 o 
  -4  14  11      254.32      264.70     19.72 o 
  -3  14  11     1183.75     1213.16     58.94 o 
  -2  14  11       57.01       53.38     15.55 o 
  -1  14  11      432.25      456.93     36.72 o 
   0  14  11      187.81      181.33     37.86 o 
   1  14  11      201.79      189.94     37.48 o 
  -8  15  11       54.62       59.51     24.69 o 
  -7  15  11      118.39      125.26     16.86 o 
  -6  15  11      512.13      548.66     51.45 o 
  -5  15  11        0.39       11.77     10.53 o 
  -4  15  11      713.98      658.02     28.99 o 
  -3  15  11     1888.12     1910.84     66.26 o 
  -2  15  11      112.55      103.11     19.29 o 
  -1  15  11     2239.25     2375.11     75.73 o 
   0  15  11     1173.04     1348.04     83.95 o 
  -7  16  11      215.78      192.75     19.96 o 
  -6  16  11      122.89      124.61     17.42 o 
  -5  16  11      694.52      724.32     30.84 o 
  -4  16  11      665.16      628.89     28.64 o 
  -3  16  11       31.89       30.79     13.93 o 
  -2  16  11       34.13       47.34     14.92 o 
  -1  16  11       81.28      117.28     20.19 o 
   0  16  11      158.03      185.50     37.73 o 
   1  16  11      484.38      614.76     50.90 o 
  -7  17  11        4.84        5.33     10.45 o 
  -6  17  11     2223.63     2105.71     87.28 o 
  -5  17  11      182.88      200.65     18.85 o 
  -4  17  11     1175.48     1176.06     39.83 o 
  -3  17  11     1005.77     1071.50     72.30 o 
  -2  17  11        4.06       14.47     13.19 o 
  -1  17  11      349.24      360.87     27.94 o 
   0  17  11      620.38      759.11     64.96 o 
   1  17  11      886.93     1021.10     65.21 o 
  -7  18  11      165.47      202.09     34.32 o 
  -6  18  11     1266.38     1235.67     42.92 o 
  -5  18  11      456.90      427.25     39.37 o 
  -4  18  11      607.26      560.58     27.40 o 
  -3  18  11     1361.45     1520.26     58.96 o 
  -2  18  11       19.07       26.43     14.53 o 
  -1  18  11     3126.06     3386.83    201.21 o 
   0  18  11      196.68      223.49     42.04 o 
  -6  19  11      141.16      176.71     18.66 o 
  -5  19  11       20.83       17.35     11.01 o 
  -4  19  11      511.72      458.53     25.02 o 
  -3  19  11      208.47      220.70     24.79 o 
  -2  19  11     5835.38     6191.80    152.83 o 
  -1  19  11       12.39       27.10     17.66 o 
  -6  20  11      120.56      174.23     31.91 o 
  -5  20  11      758.35      716.54     32.45 o 
  -4  20  11      190.94      225.90     20.03 o 
  -3  20  11      349.86      399.87     55.52 o 
  -2  20  11       93.00      114.35     57.42 o 
  -1  20  11      274.39      274.60     26.27 o 
  -6  21  11      180.47      209.31     35.20 o 
  -5  21  11      727.19      847.06     37.68 o 
  -4  21  11        6.93        8.36     11.13 o 
  -3  21  11      175.09      164.35     24.21 o 
  -2  21  11      654.22      708.12     39.90 o 
  -1  21  11        3.19       34.70     19.75 o 
  -5  22  11       54.77      108.14     24.82 o 
  -4  22  11       20.58       10.00     18.23 o 
  -3  22  11        3.80       -6.96     15.45 o 
  -2  22  11      104.40      101.93     26.46 o 
  -6   0  12      368.90      330.11     36.85 o 
  -4   0  12      629.08      699.49     36.91 o 
  -2   0  12      421.43      479.78     51.41 o 
   0   0  12       33.28       35.58     27.48 o 
  -7   1  12       46.06       70.22     17.10 o 
  -6   1  12      860.02      854.77     40.08 o 
  -5   1  12       83.51       95.67     15.01 o 
  -4   1  12      564.38      530.45     25.63 o 
  -3   1  12      263.05      301.39     17.74 o 
  -2   1  12     2583.20     2590.00     84.70 o 
  -1   1  12      989.08     1128.19     52.91 o 
   0   1  12      119.86      164.34     54.32 o 
   1   1  12      741.33      796.97     44.99 o 
  -7   2  12      571.93      580.47     33.84 o 
  -6   2  12     1332.18     1357.02     67.21 o 
  -5   2  12      636.68      584.56     27.47 o 
  -4   2  12     1042.37     1120.25     37.75 o 
  -3   2  12     1525.21     1623.71     46.41 o 
  -2   2  12      920.37      992.99     70.66 o 
  -1   2  12      990.98     1062.57     51.04 o 
   0   2  12       39.34       31.68     19.38 o 
   1   2  12      683.21      771.48     44.31 o 
  -7   3  12      218.73      236.70     23.42 o 
  -6   3  12      529.86      639.38     29.58 o 
  -5   3  12       19.00       20.85     10.69 o 
  -4   3  12      160.45      189.19     18.06 o 
  -3   3  12      151.64      187.53     23.12 o 
  -2   3  12      158.10      162.97     36.59 o 
  -1   3  12       65.71       62.81     29.63 o 
   0   3  12       77.10      150.07     25.48 o 
   1   3  12      753.46      910.72     48.08 o 
  -7   4  12      593.62      602.85     29.65 o 
  -6   4  12       33.39       47.22     13.36 o 
  -5   4  12       51.44       84.76     14.42 o 
  -4   4  12     2526.19     2588.02     63.73 o 
  -3   4  12       39.23       39.83     14.64 o 
  -2   4  12      289.30      323.52     42.67 o 
  -1   4  12     2270.54     2336.47    114.72 o 
   0   4  12      232.49      232.36     42.67 o 
  -8   5  12      159.54      100.16     32.67 o 
  -7   5  12       79.69       85.84     16.42 o 
  -6   5  12     1096.97     1080.33     38.94 o 
  -5   5  12      234.74      214.41     30.60 o 
  -4   5  12      979.27      946.60     34.72 o 
  -3   5  12      177.47      211.78     22.99 o 
  -2   5  12      586.71      574.87     54.58 o 
  -1   5  12        1.94      -22.79     22.79 o 
   0   5  12     1152.26     1440.35     86.86 o 
  -8   6  12      414.67      435.08     46.60 o 
  -7   6  12      132.90      129.36     17.66 o 
  -6   6  12     2710.25     2758.77     68.60 o 
  -5   6  12      464.32      482.58     25.91 o 
  -4   6  12       52.49       39.63     12.30 o 
  -3   6  12      812.85      862.47     41.66 o 
  -2   6  12      170.54      216.91     41.79 o 
  -1   6  12        1.89       30.64     25.20 o 
   0   6  12        0.73       -8.74     21.91 o 
  -8   7  12       37.97       44.82     26.72 o 
  -7   7  12     1420.34     1416.19     46.60 o 
  -6   7  12     1802.40     1977.17     55.63 o 
  -5   7  12      326.03      317.96     21.67 o 
  -4   7  12        0.29       -4.04      9.73 o 
  -3   7  12     3337.23     3450.16     96.84 o 
  -2   7  12      842.99     1029.83     73.19 o 
  -1   7  12     1312.07     1328.29     83.83 o 
   0   7  12      410.21      511.69     50.90 o 
  -7   8  12     1612.28     1530.30     48.65 o 
  -6   8  12     1904.58     1964.51     55.52 o 
  -5   8  12     1060.39     1043.71     37.94 o 
  -4   8  12        1.38        4.69     10.45 o 
  -3   8  12      533.26      553.68     33.40 o 
  -2   8  12     2230.67     2439.80    117.89 o 
  -1   8  12      456.84      415.20     47.10 o 
   0   8  12        4.00       26.34     23.55 o 
  -7   9  12      198.20      191.06     20.31 o 
  -6   9  12      453.00      464.61     26.58 o 
  -5   9  12      524.94      561.28     28.48 o 
  -4   9  12     2191.64     2228.08     61.39 o 
  -3   9  12      834.02      894.01     43.03 o 
  -2   9  12      666.45      720.08     38.27 o 
  -1   9  12      492.63      551.32     54.70 o 
   0   9  12     3180.93     3082.16    139.79 o 
  -7  10  12        2.99       -4.17     16.21 o 
  -6  10  12     1191.15     1172.60     41.07 o 
  -5  10  12      803.05      755.31     32.12 o 
  -4  10  12     1995.16     2137.65     79.16 o 
  -3  10  12      417.82      471.51     32.16 o 
  -2  10  12     1905.74     1710.03    128.40 o 
  -1  10  12      128.08      111.05     31.28 o 
  -7  11  12     2270.02     2278.22    105.35 o 
  -6  11  12      406.47      428.53     28.30 o 
  -5  11  12      406.47      451.98     25.92 o 
  -4  11  12      812.04      815.78     42.87 o 
  -3  11  12      637.77      722.56     38.54 o 
  -2  11  12      393.46      439.95     49.95 o 
  -1  11  12      451.68      437.23     48.62 o 
  -7  12  12     1436.61     1310.56     82.43 o 
  -6  12  12      216.33      200.19     25.07 o 
  -5  12  12     2051.71     2086.14     57.81 o 
  -4  12  12       29.05       23.35     11.14 o 
  -3  12  12      570.64      535.62     33.37 o 
  -2  12  12     1228.54     1228.76     51.39 o 
  -1  12  12      181.49      220.20     42.55 o 
  -6  13  12       85.31       76.81     19.07 o 
  -5  13  12      674.32      722.54     35.76 o 
  -4  13  12     1189.46     1043.14     42.92 o 
  -3  13  12      774.36      916.26     44.70 o 
  -2  13  12       80.82       96.66     18.59 o 
  -6  14  12      117.19      136.25     28.87 o 
  -5  14  12       34.45       43.92     19.73 o 
  -4  14  12     1193.94     1175.91     51.80 o 
  -3  14  12      589.22      606.49     36.13 o 
  -2  14  12      930.36      880.29     55.84 o 
  -5  15  12      584.74      617.43     29.78 o 
  -4  15  12     1232.72     1290.56    102.57 o 
  -3  15  12      103.88       93.56     24.82 o 
  -2  15  12     2497.48     2504.12    106.62 o 
  -5  16  12      172.93      196.39     31.66 o 
  -4  16  12      723.70      668.58     52.17 o 
  -3  16  12      253.85      247.93     33.68 o 
  -5   0  13       36.72       67.74     22.79 o 
  -5   1  13      479.10      420.93     28.53 o 
  -4   1  13       11.66       22.23     14.56 o 
  -3   1  13      816.44      875.35     65.34 o 
  -5   2  13        2.67       -3.47     12.44 o 
  -4   2  13       82.12      102.65     15.22 o 
  -3   2  13     3103.63     3470.90    147.14 o 
  -4   3  13      473.06      527.81     45.26 o 
  -4   4  13       10.78       24.27     11.13 o 
                                                 
